# Supplementary material for: Review of the Southeast Asian millipede genus Antheromorpha Jeekel, 1968 (Diplopoda, Polydesmida, Paradoxosomatidae)
Source: Zookeys. 2016 Mar 7;(571):21–57. doi: 10.3897/zookeys.571.7566 (PMC4829800; doi:10.3897/zookeys.571.7566)
Supplement: XML Treatment for Antheromorpha [file zookeys.571.7566-treatment1.xml]

<!DOCTYPE tp:taxon-treatment
  PUBLIC "-//TaxonX//DTD Taxonomic Treatment Publishing DTD v0 20100105//EN" "tax-treatment-NSO.dtd">
<tp:taxon-treatment xmlns:tp="http://www.plazi.org/taxpub"><tp:treatment-meta><kwd-group><label>Taxon classification</label><kwd><named-content content-type="kingdom">Animalia</named-content></kwd><kwd><named-content content-type="order">Polydesmida</named-content></kwd><kwd><named-content content-type="family">Paradoxosomatidae</named-content></kwd></kwd-group><mixed-citation publication-type="journal"><person-group><name><surname>Likhitrakarn</surname><given-names>Natdanai</given-names></name><name><surname>Golovatch</surname><given-names>Sergei I.</given-names></name><name><surname>Panha</surname><given-names>Somsak</given-names></name></person-group><article-title>Review of the Southeast Asian millipede genus <italic><tp:taxon-name><tp:taxon-name-part taxon-name-part-type="genus">Antheromorpha</tp:taxon-name-part></tp:taxon-name></italic> Jeekel, 1968 (<tp:taxon-name><tp:taxon-name-part taxon-name-part-type="class">Diplopoda</tp:taxon-name-part></tp:taxon-name>, <tp:taxon-name><tp:taxon-name-part taxon-name-part-type="order">Polydesmida</tp:taxon-name-part></tp:taxon-name>, <tp:taxon-name><tp:taxon-name-part taxon-name-part-type="family">Paradoxosomatidae</tp:taxon-name-part></tp:taxon-name>)</article-title><source>Zookeys</source><day>7</day><month>3</month><year>2016</year><volume>2016</volume><issue>571</issue><fpage>21</fpage><lpage>57</lpage><pub-id pub-id-type="doi">10.3897/zookeys.571.7566</pub-id></mixed-citation></tp:treatment-meta><tp:nomenclature><label>Genus</label><tp:taxon-name>
              <tp:taxon-name-part taxon-name-part-type="genus">Antheromorpha</tp:taxon-name-part>
            </tp:taxon-name><tp:taxon-authority>Jeekel, 1968</tp:taxon-authority><tp:nomenclature-citation-list><tp:nomenclature-citation><tp:taxon-name><tp:taxon-name-part taxon-name-part-type="genus">Brachytropis</tp:taxon-name-part>
                </tp:taxon-name><comment> Silvestri, 1896: 198 (D) (preoccupied).</comment></tp:nomenclature-citation><tp:nomenclature-citation><tp:taxon-name><tp:taxon-name-part taxon-name-part-type="genus">Brachytropis</tp:taxon-name-part>
                </tp:taxon-name><comment> – <xref ref-type="bibr" rid="B6">Attems 1937</xref>: 59 (D); <xref ref-type="bibr" rid="B17">Jeekel 1963</xref>: 269 (M);                  <xref ref-type="bibr" rid="B20">1968</xref>: 57 (M).</comment></tp:nomenclature-citation><tp:nomenclature-citation><tp:taxon-name><tp:taxon-name-part taxon-name-part-type="genus">Antheromorpha</tp:taxon-name-part>
                </tp:taxon-name><comment> Jeekel, 1968: 57 (M).</comment></tp:nomenclature-citation><tp:nomenclature-citation><tp:taxon-name><tp:taxon-name-part taxon-name-part-type="genus">Antheromorpha</tp:taxon-name-part>
                </tp:taxon-name><comment> – <xref ref-type="bibr" rid="B21">Jeekel 1980</xref>: 71 (D); <xref ref-type="bibr" rid="B16">Hoffman 1980</xref>: 169 (M); <xref ref-type="bibr" rid="B27">Shelley et al. 2000</xref>: 84 (M); <xref ref-type="bibr" rid="B25">Nguyen and Sierwald 2013</xref>: 1233 (M); <xref ref-type="bibr" rid="B14">Golovatch 2013a</xref>: 24 (M).</comment></tp:nomenclature-citation></tp:nomenclature-citation-list></tp:nomenclature><tp:treatment-sec sec-type="Diagnosis"><title>Diagnosis.</title><p>Body medium-sized to very large (ca 19–44.5 mm long, ca 2.3–6.1 mm wide), composed of 18 podous and one apodous ring, plus telson. Paraterga from <!--PageBreak-->moderately to very strongly developed. Sterna without modifications. Sternal lobe or cone(s) between male coxae 4 present. Pleurosternal carinae usually well-developed. First pair of male legs without femoral adenostyles. Legs without particular modifications except for at least some ♂ legs bearing ventral brushes on tarsi, sometimes also on tibiae.</p><p>Gonopods long and rather slender; coxa slightly curved and long, with several setae distoventrally; prefemoral (= setose) part of telopodite short to very short, 1/3–1/4 as long as acropodite (= remaining part of telopodite); femorite slender to rather stout, straight to evidently curved, sometimes enlarged distally, with a strong distolateral sulcus (<bold>s</bold>) demarcating a “postfemoral” part; seminal groove running entirely mesally along femorite, the latter devoid of processes. Solenophore (<bold>sph</bold>) (= tibiotarsus) and solenomere relatively short to rather long; <bold>sph</bold> curved rather strongly caudad, consisting of a well-developed lamina medialis (<bold>lm</bold>) and a rather small lamina lateralis (<bold>ll</bold>); <bold>lm</bold> about halfway bearing a well-developed process <bold>d</bold>; <bold>sph</bold> usually bilobate to bifid, with a mesal process (<bold>m</bold>, or the end part of <bold>lm</bold>) and a ventral process (<bold>v</bold>, or the end part of <bold>ll</bold>), both supporting a long and flagelliform solenomere (<bold>sl</bold>).</p></tp:treatment-sec><tp:treatment-sec sec-type="Type species"><title>Type species.</title><p>
              <italic><tp:taxon-name><tp:taxon-name-part taxon-name-part-type="genus">Orthomorpha</tp:taxon-name-part> <tp:taxon-name-part taxon-name-part-type="species">miranda</tp:taxon-name-part></tp:taxon-name></italic> Pocock, 1895, by direct substitution.</p></tp:treatment-sec><tp:treatment-sec sec-type="Other species included"><title>Other species included.</title><p>
              <italic><tp:taxon-name><tp:taxon-name-part taxon-name-part-type="genus">Antheromorpha</tp:taxon-name-part> <tp:taxon-name-part taxon-name-part-type="species">bivittata</tp:taxon-name-part></tp:taxon-name></italic> (Pocock, 1895), <italic><tp:taxon-name><tp:taxon-name-part taxon-name-part-type="genus">Antheromorpha</tp:taxon-name-part> <tp:taxon-name-part taxon-name-part-type="species">comotti</tp:taxon-name-part></tp:taxon-name></italic> (Pocock, 1895), <italic><tp:taxon-name><tp:taxon-name-part taxon-name-part-type="genus">Antheromorpha</tp:taxon-name-part> <tp:taxon-name-part taxon-name-part-type="species">festiva</tp:taxon-name-part></tp:taxon-name></italic> (Brölemann, 1896), <italic><tp:taxon-name><tp:taxon-name-part taxon-name-part-type="genus">Antheromorpha</tp:taxon-name-part> <tp:taxon-name-part taxon-name-part-type="species">harpaga</tp:taxon-name-part></tp:taxon-name></italic> (Attems, 1937), <italic><tp:taxon-name><tp:taxon-name-part taxon-name-part-type="genus">Antheromorpha</tp:taxon-name-part> <tp:taxon-name-part taxon-name-part-type="species">mediovirgata</tp:taxon-name-part></tp:taxon-name></italic> (Carl, 1941), <italic><tp:taxon-name><tp:taxon-name-part taxon-name-part-type="genus">Antheromorpha</tp:taxon-name-part> <tp:taxon-name-part taxon-name-part-type="species">minlana</tp:taxon-name-part></tp:taxon-name></italic> (Pocock, 1895), <italic><tp:taxon-name><tp:taxon-name-part taxon-name-part-type="genus">Antheromorpha</tp:taxon-name-part> <tp:taxon-name-part taxon-name-part-type="species">orophila</tp:taxon-name-part></tp:taxon-name></italic> (Carl, 1941), <italic><tp:taxon-name><tp:taxon-name-part taxon-name-part-type="genus">Antheromorpha</tp:taxon-name-part> <tp:taxon-name-part taxon-name-part-type="species">pardalis</tp:taxon-name-part></tp:taxon-name></italic> (Pocock, 1895), <italic><tp:taxon-name><tp:taxon-name-part taxon-name-part-type="genus">Antheromorpha</tp:taxon-name-part> <tp:taxon-name-part taxon-name-part-type="species">paviei</tp:taxon-name-part></tp:taxon-name></italic> (Brölemann, 1896), comb. n., <italic><tp:taxon-name><tp:taxon-name-part taxon-name-part-type="genus">Antheromorpha</tp:taxon-name-part> <tp:taxon-name-part taxon-name-part-type="species">rosea</tp:taxon-name-part></tp:taxon-name></italic> Golovatch, 2013, <italic><tp:taxon-name><tp:taxon-name-part taxon-name-part-type="genus">Antheromorpha</tp:taxon-name-part> <tp:taxon-name-part taxon-name-part-type="species">uncinata</tp:taxon-name-part></tp:taxon-name></italic> (Attems, 1931).</p></tp:treatment-sec><tp:treatment-sec sec-type="Remarks"><title>Remarks.</title><p>
              <italic><tp:taxon-name><tp:taxon-name-part taxon-name-part-type="genus">Brachytropis</tp:taxon-name-part></tp:taxon-name></italic> Silvestri, 1896, was originally established to distinguish several species of <italic><tp:taxon-name><tp:taxon-name-part taxon-name-part-type="genus">Orthomorpha</tp:taxon-name-part></tp:taxon-name></italic> Bollman, 1893 which occurred in Myanmar and Indochina (<xref ref-type="bibr" rid="B17">Jeekel 1963</xref>), with <italic><tp:taxon-name><tp:taxon-name-part taxon-name-part-type="genus">Orthomorpha</tp:taxon-name-part> <tp:taxon-name-part taxon-name-part-type="species">miranda</tp:taxon-name-part></tp:taxon-name></italic> Pocock, 1895, as type species (<xref ref-type="bibr" rid="B28">Silvestri 1896</xref>). Because that name had been preoccupied by <italic><tp:taxon-name><tp:taxon-name-part taxon-name-part-type="genus">Brachytropis</tp:taxon-name-part></tp:taxon-name></italic> Fieber, 1858 (<tp:taxon-name><tp:taxon-name-part taxon-name-part-type="order">Hemiptera</tp:taxon-name-part></tp:taxon-name>) (<xref ref-type="bibr" rid="B17">Jeekel 1963</xref>), <xref ref-type="bibr" rid="B20">Jeekel (1968)</xref> proposed a substitute name, <italic><tp:taxon-name><tp:taxon-name-part taxon-name-part-type="genus">Antheromorpha</tp:taxon-name-part></tp:taxon-name></italic>, with the same type species. In his later review of the genus, <xref ref-type="bibr" rid="B21">Jeekel (1980)</xref> provided its diagnosis, refined its scope, redescribed some of the constituent species and discussed their taxonomic statuses.</p></tp:treatment-sec><ref-list><ref id="B6"><mixed-citation xmlns:xlink="http://www.w3.org/1999/xlink" xlink:type="simple">
          <person-group><name name-style="western"><surname>Attems</surname><given-names>C</given-names></name></person-group> (<year>1937</year>) <article-title><tp:taxon-name><tp:taxon-name-part taxon-name-part-type="subphylum">Myriapoda</tp:taxon-name-part></tp:taxon-name> 3. <tp:taxon-name><tp:taxon-name-part taxon-name-part-type="superfamily">Polydesmoidea</tp:taxon-name-part></tp:taxon-name> I. Fam. <tp:taxon-name><tp:taxon-name-part taxon-name-part-type="family">Strongylosomidae</tp:taxon-name-part></tp:taxon-name>.</article-title> <source>Das Tierreich</source> <volume>68</volume>: <fpage>1</fpage>–<lpage>300</lpage>.</mixed-citation></ref><ref id="B17"><mixed-citation xmlns:xlink="http://www.w3.org/1999/xlink" xlink:type="simple">
          <person-group><name name-style="western"><surname>Jeekel</surname><given-names>CAW</given-names></name></person-group> (<year>1963</year>) <article-title><tp:taxon-name><tp:taxon-name-part taxon-name-part-type="family">Paradoxosomatidae</tp:taxon-name-part></tp:taxon-name> from Borneo (<tp:taxon-name><tp:taxon-name-part taxon-name-part-type="class">Diplopoda</tp:taxon-name-part></tp:taxon-name>, <tp:taxon-name><tp:taxon-name-part taxon-name-part-type="order">Polydesmida</tp:taxon-name-part></tp:taxon-name>).</article-title> <source>Tijdschrift voor Entomologie</source> <volume>106</volume>: <fpage>205</fpage>–<lpage>283</lpage>.</mixed-citation></ref><ref id="B20"><mixed-citation xmlns:xlink="http://www.w3.org/1999/xlink" xlink:type="simple">
          <person-group><name name-style="western"><surname>Jeekel</surname><given-names>CAW</given-names></name></person-group> (<year>1968</year>) <source>On the classification and geographical distribution of the family <tp:taxon-name><tp:taxon-name-part taxon-name-part-type="family">Paradoxosomatidae</tp:taxon-name-part></tp:taxon-name> (<tp:taxon-name><tp:taxon-name-part taxon-name-part-type="class">Diplopoda</tp:taxon-name-part></tp:taxon-name>, <tp:taxon-name><tp:taxon-name-part taxon-name-part-type="order">Polydesmida</tp:taxon-name-part></tp:taxon-name>).</source> <publisher-name>Academisch Proefschrift</publisher-name>, <publisher-loc>Rotterdam</publisher-loc>, <size units="page">162 pp</size>.</mixed-citation></ref><ref id="B21"><mixed-citation xmlns:xlink="http://www.w3.org/1999/xlink" xlink:type="simple">
          <person-group><name name-style="western"><surname>Jeekel</surname><given-names>CAW</given-names></name></person-group> (<year>1980</year>) <article-title>A revision of the Burmese <tp:taxon-name><tp:taxon-name-part taxon-name-part-type="family">Paradoxosomatidae</tp:taxon-name-part></tp:taxon-name> (<tp:taxon-name><tp:taxon-name-part taxon-name-part-type="class">Diplopoda</tp:taxon-name-part></tp:taxon-name>, <tp:taxon-name><tp:taxon-name-part taxon-name-part-type="order">Polydesmida</tp:taxon-name-part></tp:taxon-name>) in the Museo Civico di Storia Naturale at Genoa (Part III).</article-title> <source>Tijdschrift voor Entomologie</source> <volume>123</volume>: <fpage>71</fpage>–<lpage>88</lpage>.</mixed-citation></ref><ref id="B16"><mixed-citation xmlns:xlink="http://www.w3.org/1999/xlink" xlink:type="simple">
          <person-group><name name-style="western"><surname>Hoffman</surname><given-names>RL</given-names></name></person-group> (<year>1980</year>) <source>Classification of the <tp:taxon-name><tp:taxon-name-part taxon-name-part-type="class">Diplopoda</tp:taxon-name-part></tp:taxon-name>.</source> <publisher-name>Muséum d’histoire naturelle</publisher-name>, <publisher-loc>Genève</publisher-loc>, <size units="page">237 pp</size>.</mixed-citation></ref><ref id="B27"><mixed-citation xmlns:xlink="http://www.w3.org/1999/xlink" xlink:type="simple">
          <person-group><name name-style="western"><surname>Shelley</surname><given-names>RM</given-names></name><name name-style="western"><surname>Sierwald</surname><given-names>P</given-names></name><name name-style="western"><surname>Kiser</surname><given-names>SB</given-names></name><name name-style="western"><surname>Golovatch</surname><given-names>SI</given-names></name></person-group> (<year>2000</year>) <source>Nomenclator generum et familiarum Diplopodorum II</source>, <fpage>1</fpage>–<lpage>167</lpage>.</mixed-citation></ref><ref id="B25"><mixed-citation xmlns:xlink="http://www.w3.org/1999/xlink" xlink:type="simple">
          <person-group><name name-style="western"><surname>Nguyen</surname><given-names>AD</given-names></name><name name-style="western"><surname>Sierwald</surname><given-names>P</given-names></name></person-group> (<year>2013</year>) <article-title>A worldwide catalog of the family <tp:taxon-name><tp:taxon-name-part taxon-name-part-type="family">Paradoxosomatidae</tp:taxon-name-part></tp:taxon-name> Daday, 1889 (<tp:taxon-name><tp:taxon-name-part taxon-name-part-type="class">Diplopoda</tp:taxon-name-part></tp:taxon-name>: <tp:taxon-name><tp:taxon-name-part taxon-name-part-type="order">Polydesmida</tp:taxon-name-part></tp:taxon-name>).</article-title> <source>Check List</source> <volume>9</volume>(<issue>6</issue>): <fpage>1132</fpage>–<lpage>1353</lpage>. <ext-link xlink:type="simple" ext-link-type="uri" xlink:href="http://www.checklist.org.br/getpdf?SL107-12">http://www.checklist.org.br/getpdf?SL107-12</ext-link></mixed-citation></ref><ref id="B14"><mixed-citation xmlns:xlink="http://www.w3.org/1999/xlink" xlink:type="simple">
          <person-group><name name-style="western"><surname>Golovatch</surname><given-names>SI</given-names></name></person-group> (<year>2013a</year>) <article-title>On several new or poorly-known Oriental <tp:taxon-name><tp:taxon-name-part taxon-name-part-type="family">Paradoxosomatidae</tp:taxon-name-part></tp:taxon-name> (<tp:taxon-name><tp:taxon-name-part taxon-name-part-type="class">Diplopoda</tp:taxon-name-part></tp:taxon-name>: <tp:taxon-name><tp:taxon-name-part taxon-name-part-type="order">Polydesmida</tp:taxon-name-part></tp:taxon-name>), XIII.</article-title> <source><tp:taxon-name><tp:taxon-name-part taxon-name-part-type="phylum">Arthropoda</tp:taxon-name-part></tp:taxon-name> Selecta</source> <volume>22</volume>(<issue>1</issue>): <fpage>1</fpage>–<lpage>31</lpage>.</mixed-citation></ref><ref id="B28"><mixed-citation xmlns:xlink="http://www.w3.org/1999/xlink" xlink:type="simple">
          <person-group><name name-style="western"><surname>Silvestri</surname><given-names>F</given-names></name></person-group> (<year>1896</year>) <article-title>I Diplopodi. Parte I. Sistematica.</article-title> <source>Annali del Museo civico di storia naturale di Genova</source>, <series>serie 2</series> <volume>16</volume>: <fpage>121</fpage>–<lpage>254</lpage>.</mixed-citation></ref></ref-list></tp:taxon-treatment>
