# Supplementary material for: Review of the Southeast Asian millipede genus Antheromorpha Jeekel, 1968 (Diplopoda, Polydesmida, Paradoxosomatidae)
Source: Zookeys. 2016 Mar 7;(571):21–57. doi: 10.3897/zookeys.571.7566 (PMC4829800; doi:10.3897/zookeys.571.7566)
Supplement: XML Treatment for Antheromorpha pardalis [file zookeys.571.7566-treatment7.xml]

<!DOCTYPE tp:taxon-treatment
  PUBLIC "-//TaxonX//DTD Taxonomic Treatment Publishing DTD v0 20100105//EN" "tax-treatment-NSO.dtd">
<tp:taxon-treatment xmlns:tp="http://www.plazi.org/taxpub"><tp:treatment-meta><kwd-group><label>Taxon classification</label><kwd><named-content content-type="kingdom">Animalia</named-content></kwd><kwd><named-content content-type="order">Polydesmida</named-content></kwd><kwd><named-content content-type="family">Paradoxosomatidae</named-content></kwd></kwd-group><mixed-citation publication-type="journal"><person-group><name><surname>Likhitrakarn</surname><given-names>Natdanai</given-names></name><name><surname>Golovatch</surname><given-names>Sergei I.</given-names></name><name><surname>Panha</surname><given-names>Somsak</given-names></name></person-group><article-title>Review of the Southeast Asian millipede genus <italic><tp:taxon-name><tp:taxon-name-part taxon-name-part-type="genus">Antheromorpha</tp:taxon-name-part></tp:taxon-name></italic> Jeekel, 1968 (<tp:taxon-name><tp:taxon-name-part taxon-name-part-type="class">Diplopoda</tp:taxon-name-part></tp:taxon-name>, <tp:taxon-name><tp:taxon-name-part taxon-name-part-type="order">Polydesmida</tp:taxon-name-part></tp:taxon-name>, <tp:taxon-name><tp:taxon-name-part taxon-name-part-type="family">Paradoxosomatidae</tp:taxon-name-part></tp:taxon-name>)</article-title><source>Zookeys</source><day>7</day><month>3</month><year>2016</year><volume>2016</volume><issue>571</issue><fpage>21</fpage><lpage>57</lpage><pub-id pub-id-type="doi">10.3897/zookeys.571.7566</pub-id></mixed-citation></tp:treatment-meta><tp:nomenclature><tp:taxon-name>
              <tp:taxon-name-part taxon-name-part-type="genus">Antheromorpha</tp:taxon-name-part>
              <tp:taxon-name-part taxon-name-part-type="species">pardalis</tp:taxon-name-part>
            </tp:taxon-name><tp:taxon-authority>(Pocock, 1895)</tp:taxon-authority><xref ref-type="fig" rid="F3">Figs 3D, E</xref><xref ref-type="fig" rid="F21">, 21</xref><!--PageBreak--><tp:nomenclature-citation-list><tp:nomenclature-citation><tp:taxon-name><tp:taxon-name-part taxon-name-part-type="genus">Orthomorpha</tp:taxon-name-part> <tp:taxon-name-part taxon-name-part-type="species">pardalis</tp:taxon-name-part></tp:taxon-name><comment> Pocock, 1895: 815 (D).</comment></tp:nomenclature-citation><tp:nomenclature-citation><tp:taxon-name><tp:taxon-name-part taxon-name-part-type="genus">Orthomorpha</tp:taxon-name-part> <tp:taxon-name-part taxon-name-part-type="species">pardalis</tp:taxon-name-part></tp:taxon-name><comment> – <xref ref-type="bibr" rid="B1">Attems 1898</xref>: 327 (D); <xref ref-type="bibr" rid="B2">1914</xref>: 192 (D); <xref ref-type="bibr" rid="B3">1930</xref>: 132 (D); <xref ref-type="bibr" rid="B5">1936</xref>: 205 (M); <xref ref-type="bibr" rid="B6">1937</xref>: 94 (M).</comment></tp:nomenclature-citation><tp:nomenclature-citation><tp:taxon-name>“<tp:taxon-name-part taxon-name-part-type="genus">Orthomorpha</tp:taxon-name-part>” <tp:taxon-name-part taxon-name-part-type="species">pardalis</tp:taxon-name-part></tp:taxon-name><comment> – <xref ref-type="bibr" rid="B17">Jeekel 1963</xref>: 269 (M).</comment></tp:nomenclature-citation><tp:nomenclature-citation><tp:taxon-name><tp:taxon-name-part taxon-name-part-type="genus">Antheromorpha</tp:taxon-name-part> <tp:taxon-name-part taxon-name-part-type="species">pardalis</tp:taxon-name-part></tp:taxon-name><comment> – <xref ref-type="bibr" rid="B20">Jeekel 1968</xref>: 57 (M); <xref ref-type="bibr" rid="B21">Jeekel 1980</xref>: 82 (D); <xref ref-type="bibr" rid="B25">Nguyen and Sierwald 2013</xref>: 1235 (M).</comment></tp:nomenclature-citation><!--PageBreak--></tp:nomenclature-citation-list></tp:nomenclature><tp:treatment-sec sec-type="Remark"><title>Remark.</title><p>This species was described and still remains known only from a single ♀, the holotype which comes from Palon in Pegu, Myanmar (<xref ref-type="bibr" rid="B26">Pocock 1895</xref>) and is kept in the Genova Museum, Italy (<xref ref-type="bibr" rid="B21">Jeekel 1980</xref>). The species is similar to <italic><tp:taxon-name><tp:taxon-name-part taxon-name-part-type="genus">Antheromorpha</tp:taxon-name-part> <tp:taxon-name-part taxon-name-part-type="species">miranda</tp:taxon-name-part></tp:taxon-name></italic> (Pocock, 1895), but has a different colour pattern of the metaterga, the latter showing yellowish paramedian spots in front of the transverse sulcus (versus yellowish paramedian stripes), coupled with the sulcus starting with segment 2 (versus segment 5). Since the colour pattern is one of the most important taxonomic characters for species discrimination in the genus, <italic><tp:taxon-name><tp:taxon-name-part taxon-name-part-type="genus">Antheromorpha</tp:taxon-name-part> <tp:taxon-name-part taxon-name-part-type="species">pardalis</tp:taxon-name-part></tp:taxon-name></italic> for the time being is regarded as a separate species. However, only the discovery of topotypical ♂ specimens can provide decisive information concerning the identity of this species (<xref ref-type="bibr" rid="B21">Jeekel 1980</xref>).</p></tp:treatment-sec><tp:treatment-sec><!--Section generated to contain objects referenced in tp:taxon-treatment.--><fig id="F3" position="float" orientation="portrait"><label>Figure 3.</label><caption><p>
            <italic><tp:taxon-name><tp:taxon-name-part taxon-name-part-type="genus">Antheromorpha</tp:taxon-name-part> <tp:taxon-name-part taxon-name-part-type="species">mediovirgata</tp:taxon-name-part></tp:taxon-name></italic> (Carl, 1941), ♂ holotype (<bold>A, B</bold>); <italic><tp:taxon-name><tp:taxon-name-part taxon-name-part-type="genus">Antheromorpha</tp:taxon-name-part> <tp:taxon-name-part taxon-name-part-type="species">minlana</tp:taxon-name-part></tp:taxon-name></italic> (Pocock, 1895), ♂ holotype (<bold>C</bold>); <italic><tp:taxon-name><tp:taxon-name-part taxon-name-part-type="genus">Antheromorpha</tp:taxon-name-part> <tp:taxon-name-part taxon-name-part-type="species">pardalis</tp:taxon-name-part></tp:taxon-name></italic> (Pocock, 1895), ♀ holotype (<bold>D, E</bold>). <bold>A, B</bold> right gonopod, mesal and lateral views, respectively <bold>C</bold> left gonopod, mesal view <bold>D, E</bold> segments 10 and 11, dorsal and lateral views, respectively (after <xref ref-type="bibr" rid="B26">Pocock 1895</xref>; <xref ref-type="bibr" rid="B9">Carl 1941</xref>; <xref ref-type="bibr" rid="B21">Jeekel 1980</xref>). No scale bar.</p></caption><graphic xmlns:xlink="http://www.w3.org/1999/xlink" xlink:href="zookeys-571-021-g003.jpg" position="float" orientation="portrait" xlink:type="simple" id="oo_80362.jpg"/></fig><fig id="F21" position="float" orientation="portrait"><label>Figure 21.</label><caption><p>Distribution of <italic><tp:taxon-name><tp:taxon-name-part taxon-name-part-type="genus">Antheromorpha</tp:taxon-name-part></tp:taxon-name></italic> species (11 species). <bold>Open triangle</bold> <italic><tp:taxon-name><tp:taxon-name-part taxon-name-part-type="genus">Antheromorpha</tp:taxon-name-part> <tp:taxon-name-part taxon-name-part-type="species">rosea</tp:taxon-name-part></tp:taxon-name></italic> Golovatch, 2013 <bold>Crossed circle</bold> <italic><tp:taxon-name><tp:taxon-name-part taxon-name-part-type="genus">Antheromorpha</tp:taxon-name-part> <tp:taxon-name-part taxon-name-part-type="species">bistriata</tp:taxon-name-part></tp:taxon-name></italic> (Pocock, 1895) <bold>Open square</bold> <italic><tp:taxon-name><tp:taxon-name-part taxon-name-part-type="genus">Antheromorpha</tp:taxon-name-part> <tp:taxon-name-part taxon-name-part-type="species">comotti</tp:taxon-name-part></tp:taxon-name></italic> (Pocock, 1895) and <italic><tp:taxon-name><tp:taxon-name-part taxon-name-part-type="genus">Antheromorpha</tp:taxon-name-part> <tp:taxon-name-part taxon-name-part-type="species">mediovirgata</tp:taxon-name-part></tp:taxon-name></italic> (Carl, 1941) <bold>Filled diamond</bold> <italic><tp:taxon-name><tp:taxon-name-part taxon-name-part-type="genus">Antheromorpha</tp:taxon-name-part> <tp:taxon-name-part taxon-name-part-type="species">miranda</tp:taxon-name-part></tp:taxon-name></italic> (Pocock, 1895) <bold>Crossed square</bold> <italic><tp:taxon-name><tp:taxon-name-part taxon-name-part-type="genus">Antheromorpha</tp:taxon-name-part> <tp:taxon-name-part taxon-name-part-type="species">comotti</tp:taxon-name-part></tp:taxon-name></italic> (Pocock, 1895), <italic><tp:taxon-name><tp:taxon-name-part taxon-name-part-type="genus">Antheromorpha</tp:taxon-name-part> <tp:taxon-name-part taxon-name-part-type="species">miranda</tp:taxon-name-part></tp:taxon-name></italic> (Pocock, 1895) and <italic><tp:taxon-name><tp:taxon-name-part taxon-name-part-type="genus">Antheromorpha</tp:taxon-name-part> <tp:taxon-name-part taxon-name-part-type="species">minlana</tp:taxon-name-part></tp:taxon-name></italic> (Pocock, 1895) <bold>Inverted open triangle</bold> <italic><tp:taxon-name><tp:taxon-name-part taxon-name-part-type="genus">Antheromorpha</tp:taxon-name-part> <tp:taxon-name-part taxon-name-part-type="species">pardalis</tp:taxon-name-part></tp:taxon-name></italic> (Pocock, 1895) <bold>Filled Circle</bold> <italic><tp:taxon-name><tp:taxon-name-part taxon-name-part-type="genus">Antheromorpha</tp:taxon-name-part> <tp:taxon-name-part taxon-name-part-type="species">uncinata</tp:taxon-name-part></tp:taxon-name></italic> (Attems, 1931) <bold>Open Circle</bold> <italic><tp:taxon-name><tp:taxon-name-part taxon-name-part-type="genus">Antheromorpha</tp:taxon-name-part> <tp:taxon-name-part taxon-name-part-type="species">paviei</tp:taxon-name-part></tp:taxon-name></italic> (Brölemann, 1896) <bold>Filled square</bold> <italic><tp:taxon-name><tp:taxon-name-part taxon-name-part-type="genus">Antheromorpha</tp:taxon-name-part> <tp:taxon-name-part taxon-name-part-type="species">harpaga</tp:taxon-name-part></tp:taxon-name></italic> (Attems, 1937) <bold>Open diamond</bold> <italic><tp:taxon-name><tp:taxon-name-part taxon-name-part-type="genus">Antheromorpha</tp:taxon-name-part> <tp:taxon-name-part taxon-name-part-type="species">festiva</tp:taxon-name-part></tp:taxon-name></italic> (Brölemann, 1896).</p></caption><graphic xmlns:xlink="http://www.w3.org/1999/xlink" xlink:href="zookeys-571-021-g021.jpg" position="float" orientation="portrait" xlink:type="simple" id="oo_80380.jpg"/></fig></tp:treatment-sec><ref-list><ref id="B26"><mixed-citation xmlns:xlink="http://www.w3.org/1999/xlink" xlink:type="simple">
          <person-group><name name-style="western"><surname>Pocock</surname><given-names>RI</given-names></name></person-group> (<year>1895</year>) <article-title>Report upon the <tp:taxon-name><tp:taxon-name-part taxon-name-part-type="class">Chilopoda</tp:taxon-name-part></tp:taxon-name> and <tp:taxon-name><tp:taxon-name-part taxon-name-part-type="class">Diplopoda</tp:taxon-name-part></tp:taxon-name> obtained by Bassett-Smith PW, Esq., Surgeon RN, Walker JJ, Esq RN, during the cruise in the Chinese Seas of HMS ‘Penguin’, Commander W. U. Moore commanding.</article-title> <source>Annals and Magazine of Natural History</source>, <series>ser. 6</series>, <volume>15</volume>: <fpage>346</fpage>–<lpage>368</lpage>. doi: <ext-link xlink:type="simple" ext-link-type="doi" xlink:href="10.1080/00222939508677895">10.1080/00222939508677895</ext-link></mixed-citation></ref><ref id="B9"><mixed-citation xmlns:xlink="http://www.w3.org/1999/xlink" xlink:type="simple">
          <person-group><name name-style="western"><surname>Carl</surname><given-names>J</given-names></name></person-group> (<year>1941</year>) <article-title>Orientalische Polydesmoiden.</article-title> <source>Revue suisse de Zoologie</source> <volume>48</volume>(<issue>6</issue>): <fpage>359</fpage>–<lpage>376</lpage>.</mixed-citation></ref><ref id="B21"><mixed-citation xmlns:xlink="http://www.w3.org/1999/xlink" xlink:type="simple">
          <person-group><name name-style="western"><surname>Jeekel</surname><given-names>CAW</given-names></name></person-group> (<year>1980</year>) <article-title>A revision of the Burmese <tp:taxon-name><tp:taxon-name-part taxon-name-part-type="family">Paradoxosomatidae</tp:taxon-name-part></tp:taxon-name> (<tp:taxon-name><tp:taxon-name-part taxon-name-part-type="class">Diplopoda</tp:taxon-name-part></tp:taxon-name>, <tp:taxon-name><tp:taxon-name-part taxon-name-part-type="order">Polydesmida</tp:taxon-name-part></tp:taxon-name>) in the Museo Civico di Storia Naturale at Genoa (Part III).</article-title> <source>Tijdschrift voor Entomologie</source> <volume>123</volume>: <fpage>71</fpage>–<lpage>88</lpage>.</mixed-citation></ref><ref id="B1"><mixed-citation xmlns:xlink="http://www.w3.org/1999/xlink" xlink:type="simple">
          <person-group><name name-style="western"><surname>Attems</surname><given-names>C</given-names></name></person-group> (<year>1898</year>) <article-title>System der Polydesmiden. I. Theil.</article-title> <source>Denkschriften der Kaiserlichen Akademie der Wissenschaften zu Wien, mathematisch-naturwissenschaftliche Classe</source> <volume>67</volume>: <fpage>221</fpage>–<lpage>482</lpage>.</mixed-citation></ref><ref id="B2"><mixed-citation xmlns:xlink="http://www.w3.org/1999/xlink" xlink:type="simple">
          <person-group><name name-style="western"><surname>Attems</surname><given-names>C</given-names></name></person-group> (<year>1914</year>) <article-title>Die indo-australischen Myriopoden.</article-title> <source>Archiv für Naturgeschichte</source> <volume>80A</volume>: <fpage>1</fpage>–<lpage>398</lpage>.</mixed-citation></ref><ref id="B3"><mixed-citation xmlns:xlink="http://www.w3.org/1999/xlink" xlink:type="simple">
          <person-group><name name-style="western"><surname>Attems</surname><given-names>C</given-names></name></person-group> (<year>1930</year>) <article-title>Myriopoden der Kleinen Sunda-Inseln, gesammelt von der Expedition Dr. Rensch.</article-title> <source>Mitteilungen aus dem Zoologischen Museum in Berlin</source> <volume>16</volume>(<issue>1</issue>): <fpage>117</fpage>–<lpage>184</lpage>. doi: <ext-link xlink:type="simple" ext-link-type="doi" xlink:href="10.1002/mmnz.19300160103">10.1002/mmnz.19300160103</ext-link></mixed-citation></ref><ref id="B5"><mixed-citation xmlns:xlink="http://www.w3.org/1999/xlink" xlink:type="simple">
          <person-group><name name-style="western"><surname>Attems</surname><given-names>C</given-names></name></person-group> (<year>1936</year>) <article-title><tp:taxon-name><tp:taxon-name-part taxon-name-part-type="class">Diplopoda</tp:taxon-name-part></tp:taxon-name> of India.</article-title> <source>Memoirs of the Indian Museum</source> <volume>11</volume>(<issue>4</issue>): <fpage>133</fpage>–<lpage>323</lpage>.</mixed-citation></ref><ref id="B6"><mixed-citation xmlns:xlink="http://www.w3.org/1999/xlink" xlink:type="simple">
          <person-group><name name-style="western"><surname>Attems</surname><given-names>C</given-names></name></person-group> (<year>1937</year>) <article-title><tp:taxon-name><tp:taxon-name-part taxon-name-part-type="subphylum">Myriapoda</tp:taxon-name-part></tp:taxon-name> 3. <tp:taxon-name><tp:taxon-name-part taxon-name-part-type="superfamily">Polydesmoidea</tp:taxon-name-part></tp:taxon-name> I. Fam. <tp:taxon-name><tp:taxon-name-part taxon-name-part-type="family">Strongylosomidae</tp:taxon-name-part></tp:taxon-name>.</article-title> <source>Das Tierreich</source> <volume>68</volume>: <fpage>1</fpage>–<lpage>300</lpage>.</mixed-citation></ref><ref id="B17"><mixed-citation xmlns:xlink="http://www.w3.org/1999/xlink" xlink:type="simple">
          <person-group><name name-style="western"><surname>Jeekel</surname><given-names>CAW</given-names></name></person-group> (<year>1963</year>) <article-title><tp:taxon-name><tp:taxon-name-part taxon-name-part-type="family">Paradoxosomatidae</tp:taxon-name-part></tp:taxon-name> from Borneo (<tp:taxon-name><tp:taxon-name-part taxon-name-part-type="class">Diplopoda</tp:taxon-name-part></tp:taxon-name>, <tp:taxon-name><tp:taxon-name-part taxon-name-part-type="order">Polydesmida</tp:taxon-name-part></tp:taxon-name>).</article-title> <source>Tijdschrift voor Entomologie</source> <volume>106</volume>: <fpage>205</fpage>–<lpage>283</lpage>.</mixed-citation></ref><ref id="B20"><mixed-citation xmlns:xlink="http://www.w3.org/1999/xlink" xlink:type="simple">
          <person-group><name name-style="western"><surname>Jeekel</surname><given-names>CAW</given-names></name></person-group> (<year>1968</year>) <source>On the classification and geographical distribution of the family <tp:taxon-name><tp:taxon-name-part taxon-name-part-type="family">Paradoxosomatidae</tp:taxon-name-part></tp:taxon-name> (<tp:taxon-name><tp:taxon-name-part taxon-name-part-type="class">Diplopoda</tp:taxon-name-part></tp:taxon-name>, <tp:taxon-name><tp:taxon-name-part taxon-name-part-type="order">Polydesmida</tp:taxon-name-part></tp:taxon-name>).</source> <publisher-name>Academisch Proefschrift</publisher-name>, <publisher-loc>Rotterdam</publisher-loc>, <size units="page">162 pp</size>.</mixed-citation></ref><ref id="B25"><mixed-citation xmlns:xlink="http://www.w3.org/1999/xlink" xlink:type="simple">
          <person-group><name name-style="western"><surname>Nguyen</surname><given-names>AD</given-names></name><name name-style="western"><surname>Sierwald</surname><given-names>P</given-names></name></person-group> (<year>2013</year>) <article-title>A worldwide catalog of the family <tp:taxon-name><tp:taxon-name-part taxon-name-part-type="family">Paradoxosomatidae</tp:taxon-name-part></tp:taxon-name> Daday, 1889 (<tp:taxon-name><tp:taxon-name-part taxon-name-part-type="class">Diplopoda</tp:taxon-name-part></tp:taxon-name>: <tp:taxon-name><tp:taxon-name-part taxon-name-part-type="order">Polydesmida</tp:taxon-name-part></tp:taxon-name>).</article-title> <source>Check List</source> <volume>9</volume>(<issue>6</issue>): <fpage>1132</fpage>–<lpage>1353</lpage>. <ext-link xlink:type="simple" ext-link-type="uri" xlink:href="http://www.checklist.org.br/getpdf?SL107-12">http://www.checklist.org.br/getpdf?SL107-12</ext-link></mixed-citation></ref></ref-list></tp:taxon-treatment>
