# Supplementary material for: Review of the Southeast Asian millipede genus Antheromorpha Jeekel, 1968 (Diplopoda, Polydesmida, Paradoxosomatidae)
Source: Zookeys. 2016 Mar 7;(571):21–57. doi: 10.3897/zookeys.571.7566 (PMC4829800; doi:10.3897/zookeys.571.7566)
Supplement: XML Treatment for Antheromorpha uncinata [file zookeys.571.7566-treatment9.xml]

<!DOCTYPE tp:taxon-treatment
  PUBLIC "-//TaxonX//DTD Taxonomic Treatment Publishing DTD v0 20100105//EN" "tax-treatment-NSO.dtd">
<tp:taxon-treatment xmlns:tp="http://www.plazi.org/taxpub"><tp:treatment-meta><kwd-group><label>Taxon classification</label><kwd><named-content content-type="kingdom">Animalia</named-content></kwd><kwd><named-content content-type="order">Polydesmida</named-content></kwd><kwd><named-content content-type="family">Paradoxosomatidae</named-content></kwd></kwd-group><mixed-citation publication-type="journal"><person-group><name><surname>Likhitrakarn</surname><given-names>Natdanai</given-names></name><name><surname>Golovatch</surname><given-names>Sergei I.</given-names></name><name><surname>Panha</surname><given-names>Somsak</given-names></name></person-group><article-title>Review of the Southeast Asian millipede genus <italic><tp:taxon-name><tp:taxon-name-part taxon-name-part-type="genus">Antheromorpha</tp:taxon-name-part></tp:taxon-name></italic> Jeekel, 1968 (<tp:taxon-name><tp:taxon-name-part taxon-name-part-type="class">Diplopoda</tp:taxon-name-part></tp:taxon-name>, <tp:taxon-name><tp:taxon-name-part taxon-name-part-type="order">Polydesmida</tp:taxon-name-part></tp:taxon-name>, <tp:taxon-name><tp:taxon-name-part taxon-name-part-type="family">Paradoxosomatidae</tp:taxon-name-part></tp:taxon-name>)</article-title><source>Zookeys</source><day>7</day><month>3</month><year>2016</year><volume>2016</volume><issue>571</issue><fpage>21</fpage><lpage>57</lpage><pub-id pub-id-type="doi">10.3897/zookeys.571.7566</pub-id></mixed-citation></tp:treatment-meta><tp:nomenclature><tp:taxon-name>
              <tp:taxon-name-part taxon-name-part-type="genus">Antheromorpha</tp:taxon-name-part>
              <tp:taxon-name-part taxon-name-part-type="species">uncinata</tp:taxon-name-part>
            </tp:taxon-name><tp:taxon-authority>(Attems, 1931)</tp:taxon-authority><xref ref-type="fig" rid="F7">Figs 7</xref><xref ref-type="fig" rid="F8">, 8</xref><xref ref-type="fig" rid="F9">, 9</xref><xref ref-type="fig" rid="F10">, 10</xref><xref ref-type="fig" rid="F11">, 11</xref><xref ref-type="fig" rid="F12">, 12</xref><xref ref-type="fig" rid="F21">, 21</xref><tp:nomenclature-citation-list><tp:nomenclature-citation><tp:taxon-name><tp:taxon-name-part taxon-name-part-type="genus">Orthomorpha</tp:taxon-name-part> (<tp:taxon-name-part taxon-name-part-type="subgenus">Orthomorpha</tp:taxon-name-part>) <tp:taxon-name-part taxon-name-part-type="species">uncinata</tp:taxon-name-part></tp:taxon-name><comment> Attems, 1931: 117 (D).</comment></tp:nomenclature-citation><tp:nomenclature-citation><tp:taxon-name><tp:taxon-name-part taxon-name-part-type="genus">Orthomorpha</tp:taxon-name-part> <tp:taxon-name-part taxon-name-part-type="species">uncinata</tp:taxon-name-part></tp:taxon-name><comment> – <xref ref-type="bibr" rid="B3">Attems 1930</xref>: 132 (D); <xref ref-type="bibr" rid="B5">1936</xref>: 197 (D).</comment></tp:nomenclature-citation><tp:nomenclature-citation><tp:taxon-name><tp:taxon-name-part taxon-name-part-type="genus">Orthomorpha</tp:taxon-name-part> (<tp:taxon-name-part taxon-name-part-type="subgenus">Orthomorpha</tp:taxon-name-part>) <tp:taxon-name-part taxon-name-part-type="species">uncinata</tp:taxon-name-part></tp:taxon-name><comment> – <xref ref-type="bibr" rid="B5">Attems 1936</xref>: 199 (M); <xref ref-type="bibr" rid="B6">1937</xref>: 62 (D); <xref ref-type="bibr" rid="B29">Weidner 1960</xref>: 86 (M).</comment></tp:nomenclature-citation><tp:nomenclature-citation><tp:taxon-name>“<tp:taxon-name-part taxon-name-part-type="genus">Orthomorpha</tp:taxon-name-part>” <tp:taxon-name-part taxon-name-part-type="species">uncinata</tp:taxon-name-part></tp:taxon-name><comment> – <xref ref-type="bibr" rid="B17">Jeekel 1963</xref>: 269 (M).</comment></tp:nomenclature-citation><tp:nomenclature-citation><tp:taxon-name><tp:taxon-name-part taxon-name-part-type="genus">Antheromorpha</tp:taxon-name-part> <tp:taxon-name-part taxon-name-part-type="species">uncinata</tp:taxon-name-part></tp:taxon-name><comment> – <xref ref-type="bibr" rid="B20">Jeekel 1968</xref>: 57 (M); <xref ref-type="bibr" rid="B21">1980</xref>: 85 (M); <xref ref-type="bibr" rid="B10">Enghoff 2005</xref>: 95 (R); <xref ref-type="bibr" rid="B25">Nguyen and Sierwald 2013</xref>: 1235 (M).</comment></tp:nomenclature-citation></tp:nomenclature-citation-list></tp:nomenclature><tp:treatment-sec sec-type="Lectotype"><title>Lectotype</title><p>♂ of <italic><tp:taxon-name><tp:taxon-name-part taxon-name-part-type="genus">Orthomorpha</tp:taxon-name-part> <tp:taxon-name-part taxon-name-part-type="species">uncinata</tp:taxon-name-part></tp:taxon-name></italic> (<named-content xmlns:xlink="http://www.w3.org/1999/xlink" content-type="dwc:institutional_code" xlink:type="simple">NHMW</named-content>-3496), Thailand, Muok Lek, 01–02.1901, leg. H. Fruhstorfer.</p></tp:treatment-sec><tp:treatment-sec sec-type="Paralectotype"><title>Paralectotype.</title><p>1 ♀ (<named-content xmlns:xlink="http://www.w3.org/1999/xlink" content-type="dwc:institutional_code" xlink:type="simple">NHMW</named-content>-3496), same locality, together with lectotype.</p><p>Lectotype designation proposed herewith is necessary to ensure the species is based on a male.</p></tp:treatment-sec><tp:treatment-sec sec-type="material"><title>Other material examined.</title><p>4 ♂, 9 ♀ (<named-content xmlns:xlink="http://www.w3.org/1999/xlink" content-type="dwc:institutional_code" xlink:type="simple">CUMZ</named-content>), Thailand, Kanchanaburi Province, Sai Yok District, Sai Yoi Noi Waterfall, <named-content xmlns:xlink="http://www.w3.org/1999/xlink" content-type="dwc:verbatimCoordinates" xlink:type="simple">14°14'14"N, 99°03'30"E</named-content>, ca 150 m a.s.l., 08.05.2014, leg. P. Jirapatrasilp. 1 ♀ (<named-content xmlns:xlink="http://www.w3.org/1999/xlink" content-type="dwc:institutional_code" xlink:type="simple">CUMZ</named-content>), same locality, 08.05.2010, leg. N. Likhitrakarn. 7 ♂, 4 ♀ (<named-content xmlns:xlink="http://www.w3.org/1999/xlink" content-type="dwc:institutional_code" xlink:type="simple">CUMZ</named-content>), same District, Wat Tham Phromlok Khaoyai, <named-content xmlns:xlink="http://www.w3.org/1999/xlink" content-type="dwc:verbatimCoordinates" xlink:type="simple">14°12'14"N, 99°07'57"E</named-content>, ca 120 m a.s.l., 09.07.2009, leg. S. Panha, N. Likhitrakarn and C. Sutcharit. 1 ♀ (<named-content xmlns:xlink="http://www.w3.org/1999/xlink" content-type="dwc:institutional_code" xlink:type="simple">CUMZ</named-content>), same locality, 29.10.2013, leg. R. Saokord. 3 ♀ <!--PageBreak-->(<named-content xmlns:xlink="http://www.w3.org/1999/xlink" content-type="dwc:institutional_code" xlink:type="simple">CUMZ</named-content>), same District, Chong Khao Khat, <named-content xmlns:xlink="http://www.w3.org/1999/xlink" content-type="dwc:verbatimCoordinates" xlink:type="simple">14°22'23"N, 98°55'40"E</named-content>, 414 m a.s.l., 29.08.2011, leg. S. Panha, N. Likhitrakarn and C. Sutcharit. 1 ♂, 2 ♀ (<named-content xmlns:xlink="http://www.w3.org/1999/xlink" content-type="dwc:institutional_code" xlink:type="simple">CUMZ</named-content>), same District, near Cave Krasae, <named-content xmlns:xlink="http://www.w3.org/1999/xlink" content-type="dwc:verbatimCoordinates" xlink:type="simple">14°09'12"N, 99°06'37"E</named-content>, ca 75 m a.s.l., 10.12.2006, leg. S. Panha and C. Sutcharit. 2 ♂ (<named-content xmlns:xlink="http://www.w3.org/1999/xlink" content-type="dwc:institutional_code" xlink:type="simple">CUMZ</named-content>), same Province, Si Sawat District, Arawan Waterfall, <named-content xmlns:xlink="http://www.w3.org/1999/xlink" content-type="dwc:verbatimCoordinates" xlink:type="simple">14°22'31"N, 99°08'39"E</named-content>, ca 90 m a.s.l., 13.05.2010, leg. S. Panha, N. Likhitrakarn and C. Sutcharit. 1 ♀ (<named-content xmlns:xlink="http://www.w3.org/1999/xlink" content-type="dwc:institutional_code" xlink:type="simple">CUMZ</named-content>), same District, Chaloem Rattanakosin National Park, Tham Lod Noi, <named-content xmlns:xlink="http://www.w3.org/1999/xlink" content-type="dwc:verbatimCoordinates" xlink:type="simple">14°39'29"N, 99°18'19"E</named-content>, ca 320 m a.s.l., 10.07.2006, leg. S. Panha and C. Sutcharit. 3 ♂ (<named-content xmlns:xlink="http://www.w3.org/1999/xlink" content-type="dwc:institutional_code" xlink:type="simple">CUMZ</named-content>), same District, Srinakharin Dam, <named-content xmlns:xlink="http://www.w3.org/1999/xlink" content-type="dwc:verbatimCoordinates" xlink:type="simple">14°24'09"N, 99°07'34"E</named-content>, ca 220 m a.s.l., 13.05.2010, leg. S. Panha, N. Likhitrakarn and C. Sutcharit. 2 ♂, 2 ♀ (<named-content xmlns:xlink="http://www.w3.org/1999/xlink" content-type="dwc:institutional_code" xlink:type="simple">CUMZ</named-content>), same Province, Nong Prue District, Wat Tham Phukung, <named-content xmlns:xlink="http://www.w3.org/1999/xlink" content-type="dwc:verbatimCoordinates" xlink:type="simple">14°28'18"N, 99°06'34"E</named-content>, ca 200 m a.s.l., 20.12.2013, leg. S. Panha, R. <!--PageBreak-->Saokord and C. Sutcharit. 12 ♂, 5 ♀ (<named-content xmlns:xlink="http://www.w3.org/1999/xlink" content-type="dwc:institutional_code" xlink:type="simple">CUMZ</named-content>), 2 ♂, 1 ♀ (<abbrev xmlns:xlink="http://www.w3.org/1999/xlink" content-type="institution" xlink:title="Zoological Museum, State University of Moscow, Russia" xlink:type="simple">ZMUM</abbrev> ρ3056), 2 ♂, 1 ♀ (<named-content xmlns:xlink="http://www.w3.org/1999/xlink" content-type="dwc:institutional_code" xlink:type="simple">ZMUC</named-content>), 2 ♂, 1 ♀ (<named-content xmlns:xlink="http://www.w3.org/1999/xlink" content-type="dwc:institutional_code" xlink:type="simple">NHMW</named-content>), Uthai Thani Province, Ban Rai District, Tham Prakaiphet, <named-content xmlns:xlink="http://www.w3.org/1999/xlink" content-type="dwc:verbatimCoordinates" xlink:type="simple">15°12'17"N, 99°44'01"E</named-content>, ca 90 m a.s.l., 08.07.2009, leg. N. Likhitrakarn, S. Panha and C. Sutcharit. 7 ♂, 10 ♀, 1 juv. (<named-content xmlns:xlink="http://www.w3.org/1999/xlink" content-type="dwc:institutional_code" xlink:type="simple">CUMZ</named-content>), same District, Wat Tham Khao Wong, <named-content xmlns:xlink="http://www.w3.org/1999/xlink" content-type="dwc:verbatimCoordinates" xlink:type="simple">15°01'59"N, 99°27'18"E</named-content>, ca 110 m a.s.l., 08.07.2009, leg. N. Likhitrakarn, S. Panha and C. Sutcharit. 10 ♂, 5 ♀, 7 juv. (<named-content xmlns:xlink="http://www.w3.org/1999/xlink" content-type="dwc:institutional_code" xlink:type="simple">CUMZ</named-content>), same District, Huaykhakhaeng Country Home Resort, <named-content xmlns:xlink="http://www.w3.org/1999/xlink" content-type="dwc:verbatimCoordinates" xlink:type="simple">15°06'02"N, 99°35'42"E</named-content>, ca 210 m a.s.l., 07.06.2008, leg. N. Likhitrakarn, S. Panha and C. Sutcharit. 1 ♀ (<named-content xmlns:xlink="http://www.w3.org/1999/xlink" content-type="dwc:institutional_code" xlink:type="simple">CUMZ</named-content>), same locality, 27.10.2013, leg. S. Panha, R. Saokord and C. Sutcharit. 2 ♂, 2 ♀ (<named-content xmlns:xlink="http://www.w3.org/1999/xlink" content-type="dwc:institutional_code" xlink:type="simple">CUMZ</named-content>), Sa Kaeo Province, Khlong Hat District, Tham Phet Phothong, <named-content xmlns:xlink="http://www.w3.org/1999/xlink" content-type="dwc:verbatimCoordinates" xlink:type="simple">13°24'47"N, 102°19'32"E</named-content>, ca 200 m a.s.l., 28.10.2010, leg. N. Likhitrakarn, S. Panha and C. Sutcharit. 1 ♂, 2 ♀ (<named-content xmlns:xlink="http://www.w3.org/1999/xlink" content-type="dwc:institutional_code" xlink:type="simple">CUMZ</named-content>), <!--PageBreak--><!--PageBreak-->same locality, 22.05.2012, leg. R. Saokord. 1 ♂, 2 ♀ (<named-content xmlns:xlink="http://www.w3.org/1999/xlink" content-type="dwc:institutional_code" xlink:type="simple">CUMZ</named-content>), same Province, Ta Phraya District, Amphoe Ta Phraya, <named-content xmlns:xlink="http://www.w3.org/1999/xlink" content-type="dwc:verbatimCoordinates" xlink:type="simple">14°08'22"N, 102°40'11"E</named-content>, ca 180 m a.s.l., 27.10.2010, leg. N. Likhitrakarn, S. Panha and C. Sutcharit. 1 ♂ (<named-content xmlns:xlink="http://www.w3.org/1999/xlink" content-type="dwc:institutional_code" xlink:type="simple">CUMZ</named-content>), same Province, Wang Sombun District, Thamkhao Phrapphrueng Thong, <named-content xmlns:xlink="http://www.w3.org/1999/xlink" content-type="dwc:verbatimCoordinates" xlink:type="simple">13°26'55"N, 102°13'02"E</named-content>, ca 180 m a.s.l., 22.05.2012, leg. N. Likhitrakarn, S. Panha and C. Sutcharit. 1 ♀ (<named-content xmlns:xlink="http://www.w3.org/1999/xlink" content-type="dwc:institutional_code" xlink:type="simple">CUMZ</named-content>), Loei Province, Nong Hin District, Wat Tham Pho Thi Sat, <named-content xmlns:xlink="http://www.w3.org/1999/xlink" content-type="dwc:verbatimCoordinates" xlink:type="simple">17°05'17"N, 101°46'51"E</named-content>, 405 m a.s.l., 19.10.2007, leg. S. Panha and C. Sutcharit. 1 ♂ (<named-content xmlns:xlink="http://www.w3.org/1999/xlink" content-type="dwc:institutional_code" xlink:type="simple">CUMZ</named-content>), same District, Wat Tham Dok Bua, <named-content xmlns:xlink="http://www.w3.org/1999/xlink" content-type="dwc:verbatimCoordinates" xlink:type="simple">17°03'14"N, 101°44'39"E</named-content>, ca 680 m a.s.l., 12.06.2013, leg. S. Panha and C. Sutcharit. 1 ♂ (<named-content xmlns:xlink="http://www.w3.org/1999/xlink" content-type="dwc:institutional_code" xlink:type="simple">CUMZ</named-content>), same District, Hin Pha Ngam Park, <named-content xmlns:xlink="http://www.w3.org/1999/xlink" content-type="dwc:verbatimCoordinates" xlink:type="simple">17°03'02"N, 101°44'37"E</named-content>, ca 680 m a.s.l., 19.10.2007, leg. S. Panha and C. Sutcharit. 2 ♂ (<named-content xmlns:xlink="http://www.w3.org/1999/xlink" content-type="dwc:institutional_code" xlink:type="simple">CUMZ</named-content>), Wang Saphung District, Wat Tham Wangsaphung, <named-content xmlns:xlink="http://www.w3.org/1999/xlink" content-type="dwc:verbatimCoordinates" xlink:type="simple">17°19'38"N, 101°39'59"E</named-content>, ca 275 m a.s.l., 18.10.2007, leg. S. Panha and C. Sutcharit. 1 ♂, 2 ♀ (<named-content xmlns:xlink="http://www.w3.org/1999/xlink" content-type="dwc:institutional_code" xlink:type="simple">CUMZ</named-content>), Chiang Mai Province, Mae Rim District, near Mae Rim city, <named-content xmlns:xlink="http://www.w3.org/1999/xlink" content-type="dwc:verbatimCoordinates" xlink:type="simple">18°54'23"N, 98°54'14.76"E</named-content>, ca 340 m a.s.l., 17.09.2015, leg. N. Nantarat. 1 ♀ (<named-content xmlns:xlink="http://www.w3.org/1999/xlink" content-type="dwc:institutional_code" xlink:type="simple">CUMZ</named-content>), Chiang Rai Province, Mueang Chiang Rai District, Pang Rimkorn, <named-content xmlns:xlink="http://www.w3.org/1999/xlink" content-type="dwc:verbatimCoordinates" xlink:type="simple">19°50'51"N, 99°40'04"E</named-content>, 485 m a.s.l., 10.07.2006, leg. S. Panha and C. Sutcharit. 2 ♂, 2 ♀, 1 juv. (<named-content xmlns:xlink="http://www.w3.org/1999/xlink" content-type="dwc:institutional_code" xlink:type="simple">CUMZ</named-content>), Lopburi Province, Phatthana Nikhom District, Wat Dilang, <named-content xmlns:xlink="http://www.w3.org/1999/xlink" content-type="dwc:verbatimCoordinates" xlink:type="simple">14°56'15"N, 100°53'46"E</named-content>, ca 85 m a.s.l., 11.07.2008, leg. S. Panha and C. Sutcharit. 1 ♂, 1 ♀ (<named-content xmlns:xlink="http://www.w3.org/1999/xlink" content-type="dwc:institutional_code" xlink:type="simple">CUMZ</named-content>), Phetchabun Province, Bueng Sam Phan District, Ban Phanom Phet, <named-content xmlns:xlink="http://www.w3.org/1999/xlink" content-type="dwc:verbatimCoordinates" xlink:type="simple">15°46'56"N, 100°49'37"E</named-content>, ca 100 m a.s.l., 10.04.2007, leg. S. Panha and C. Sutcharit. 5 juv. (<named-content xmlns:xlink="http://www.w3.org/1999/xlink" content-type="dwc:institutional_code" xlink:type="simple">CUMZ</named-content>), same Province, Nam Nao District, Nam Nao National Park, <named-content xmlns:xlink="http://www.w3.org/1999/xlink" content-type="dwc:verbatimCoordinates" xlink:type="simple">16°45'26"N, 101°33'41"E</named-content>, ca 925 m a.s.l., 19.06.2014, leg. S. Noommeechai. 1 ♀ (<named-content xmlns:xlink="http://www.w3.org/1999/xlink" content-type="dwc:institutional_code" xlink:type="simple">CUMZ</named-content>), Saraburi Province, Kaeng Khoi District, Siharatdechochai, <named-content xmlns:xlink="http://www.w3.org/1999/xlink" content-type="dwc:verbatimCoordinates" xlink:type="simple">14°41'05"N, 101°03'17"E</named-content>, ca 60 m a.s.l., 19.09.2009, leg. S. Panha and C. Sutcharit. 1 ♀ (<named-content xmlns:xlink="http://www.w3.org/1999/xlink" content-type="dwc:institutional_code" xlink:type="simple">CUMZ</named-content>), Ratchaburi Province, Mueang Ratchaburi District, Wat Tham Khaobin, <named-content xmlns:xlink="http://www.w3.org/1999/xlink" content-type="dwc:verbatimCoordinates" xlink:type="simple">13°35'35"N, 99°40'03"E</named-content>, ca 50 m a.s.l., 30.10.2013, leg. S. Panha and C. Sutcharit. 1 ♀ (<named-content xmlns:xlink="http://www.w3.org/1999/xlink" content-type="dwc:institutional_code" xlink:type="simple">CUMZ</named-content>), Sukhothai Province, Si Samrong District, Wat Tham Rakhang, <named-content xmlns:xlink="http://www.w3.org/1999/xlink" content-type="dwc:verbatimCoordinates" xlink:type="simple">17°10'02"N, 99°33'29"E</named-content>, ca 200 m a.s.l., 19.09.2009, leg. S. Panha and C. Sutcharit. 4 ♂, 1 ♀ (<named-content xmlns:xlink="http://www.w3.org/1999/xlink" content-type="dwc:institutional_code" xlink:type="simple">CUMZ</named-content>), Nakhon Sawan Province, Mueang Nakhon Sawan District, Wat Mano, <named-content xmlns:xlink="http://www.w3.org/1999/xlink" content-type="dwc:verbatimCoordinates" xlink:type="simple">15°48'41"N, 99°54'55"E</named-content>, ca 90 m a.s.l., 29.05.2009, leg. S. Panha and C. Sutcharit. 1 ♂ (<named-content xmlns:xlink="http://www.w3.org/1999/xlink" content-type="dwc:institutional_code" xlink:type="simple">CUMZ</named-content>), same Province, Takhli District, Wat Thampratun Temple, <named-content xmlns:xlink="http://www.w3.org/1999/xlink" content-type="dwc:verbatimCoordinates" xlink:type="simple">15°14'07"N, 100°22'11"E</named-content>, ca 30 m a.s.l., 27.10.2015, leg. N. Likhitrakarn and C. Sutcharit. 1 ♂, 1 ♀ (<named-content xmlns:xlink="http://www.w3.org/1999/xlink" content-type="dwc:institutional_code" xlink:type="simple">CUMZ</named-content>), Nakhon Ratchasima Province, Wang Nam Khiao District, Sakaerat Environmental Research Station Sakaerat Biosphere Reserves, <named-content xmlns:xlink="http://www.w3.org/1999/xlink" content-type="dwc:verbatimCoordinates" xlink:type="simple">14°30'42"N, 101°56'35"E</named-content>, ca 340 m a.s.l., 24.04.2009, leg. N. Likhitrakarn, S. Panha and C. Sutcharit. 2 ♀, 2 juv. (<named-content xmlns:xlink="http://www.w3.org/1999/xlink" content-type="dwc:institutional_code" xlink:type="simple">CUMZ</named-content>), same locality, 03.08.2013, leg. R. Saokord. 2 ♂, 2 ♀ (<named-content xmlns:xlink="http://www.w3.org/1999/xlink" content-type="dwc:institutional_code" xlink:type="simple">CUMZ</named-content>), same Province, Pak Chong District, Khao Rup Chang, <named-content xmlns:xlink="http://www.w3.org/1999/xlink" content-type="dwc:verbatimCoordinates" xlink:type="simple">14°31'33"N, 101°21'36"E</named-content>, ca 415 m a.s.l., 24.04.2009, leg. N. Likhitrakarn, S. Panha and C. Sutcharit. 2 ♂, 3 ♀ (<named-content xmlns:xlink="http://www.w3.org/1999/xlink" content-type="dwc:institutional_code" xlink:type="simple">CUMZ</named-content>), Prachuap Khiri Khan Province, Thap Sakae District, Thap Sakae, <named-content xmlns:xlink="http://www.w3.org/1999/xlink" content-type="dwc:verbatimCoordinates" xlink:type="simple">11°33'57"N, 99°32'56"E</named-content>, 85 m a.s.l., 31.08.2011, leg. N. Likhitrakarn, S. Panha and C. Sutcharit. 1 ♂, 1 ♀ (<named-content xmlns:xlink="http://www.w3.org/1999/xlink" content-type="dwc:institutional_code" xlink:type="simple">CUMZ</named-content>), same Province, Bang Saphan District, Tham Khao Ma Rong, <named-content xmlns:xlink="http://www.w3.org/1999/xlink" content-type="dwc:verbatimCoordinates" xlink:type="simple">11°12'20"N, 99°29'44"E</named-content>, 7 m a.s.l., 12.10.2008, leg. S. Panha and C. Sutcharit. 3 ♀ (<named-content xmlns:xlink="http://www.w3.org/1999/xlink" content-type="dwc:institutional_code" xlink:type="simple">CUMZ</named-content>), same locality, 22.05.2010, leg. N. Likhitrakarn, S. <!--PageBreak-->Panha and C. Sutcharit. 1 ♂ (<named-content xmlns:xlink="http://www.w3.org/1999/xlink" content-type="dwc:institutional_code" xlink:type="simple">CUMZ</named-content>), same Province, Hua Hin District, Kaeng Krachan, <named-content xmlns:xlink="http://www.w3.org/1999/xlink" content-type="dwc:verbatimCoordinates" xlink:type="simple">12°45'32"N, 99°32'59"E</named-content>, ca 570 m a.s.l., 24.01.2012, leg. N. Likhitrakarn, S. Panha and C. Sutcharit. 1 ♂ (<named-content xmlns:xlink="http://www.w3.org/1999/xlink" content-type="dwc:institutional_code" xlink:type="simple">CUMZ</named-content>), same Province, Kui Buri District, Ban Yang Chum, <named-content xmlns:xlink="http://www.w3.org/1999/xlink" content-type="dwc:verbatimCoordinates" xlink:type="simple">12°05'33"N 99°42'59"E</named-content>, ca 60 m a.s.l., 07.08.2014, leg. N. Likhitrakarn, S. Panha and C. Sutcharit. 1 ♂ (<named-content xmlns:xlink="http://www.w3.org/1999/xlink" content-type="dwc:institutional_code" xlink:type="simple">CUMZ</named-content>), same Province, Kui Buri District, Kui Buri National Park, <named-content xmlns:xlink="http://www.w3.org/1999/xlink" content-type="dwc:verbatimCoordinates" xlink:type="simple">12°03'05"N 99°37'24"E</named-content>, 150 m a.s.l., 15.03.2010, leg. N. Likhitrakarn, S. Panha and C. Sutcharit.</p></tp:treatment-sec><tp:treatment-sec sec-type="Redescription"><title>Redescription.</title><p>Length 30.0–42.5 (♂) or 34.0–44.5 mm (♀), width of midbody pro- and metazonae 2.6–4.0 and 2.9–4.4 mm (♂), 3.9–5.3 and 4.4–6.1 mm (♀), respectively.</p><p>Coloration of live animals red, orange to yellow (Fig. <xref ref-type="fig" rid="F7">7</xref>), with blackish to dark brown parallel bands on metaterga and prozonae; head and antennae blackish, legs dark to light brown (Fig. <xref ref-type="fig" rid="F7">7</xref>); coloration in alcohol, after a long term preservation, faded to pale yellowish (Figs <xref ref-type="fig" rid="F8">8</xref>, <xref ref-type="fig" rid="F9">9</xref>), the parallel bands faded to brownish to pale brown, <!--PageBreak-->head and antennae light brown to dark brown, legs and venter light yellowish to pale yellowish (Figs <xref ref-type="fig" rid="F8">8</xref>, <xref ref-type="fig" rid="F9">9</xref>).</p><fig id="F7" position="float" orientation="portrait"><label>Figure 7.</label><caption><p>
          <italic><tp:taxon-name><tp:taxon-name-part taxon-name-part-type="genus">Antheromorpha</tp:taxon-name-part> <tp:taxon-name-part taxon-name-part-type="species">uncinata</tp:taxon-name-part></tp:taxon-name></italic> (Attems, 1931), Habitus, live coloration (<bold>A–E</bold>) ♂ from Sakaerat Environmental Research Station Sakaerat Biosphere Reserves (<bold>A</bold>), ♂ from Tham Prakaiphet (<bold>B</bold>), ♂ from Srinakharin Dam (<bold>C, D</bold>), ♂ from Thap Sakae (<bold>E</bold>).</p></caption><graphic xmlns:xlink="http://www.w3.org/1999/xlink" xlink:href="zookeys-571-021-g007.jpg" position="float" orientation="portrait" xlink:type="simple" id="oo_80366.jpg"/></fig><fig id="F8" position="float" orientation="portrait"><label>Figure 8.</label><caption><p>
          <italic><tp:taxon-name><tp:taxon-name-part taxon-name-part-type="genus">Antheromorpha</tp:taxon-name-part> <tp:taxon-name-part taxon-name-part-type="species">uncinata</tp:taxon-name-part></tp:taxon-name></italic> (Attems, 1931), ♂ lectotype. <bold>A, B</bold> anterior part of body, dorsal and lateral views, respectively <bold>C, D</bold> segments 10 and 11, dorsal and lateral views, respectively <bold>E–G</bold> posterior part of body, lateral, dorsal and ventral views, respectively <bold>H, I</bold> sternal cones between coxae 4, subcaudal and sublateral views, respectively.</p></caption><graphic xmlns:xlink="http://www.w3.org/1999/xlink" xlink:href="zookeys-571-021-g008.jpg" position="float" orientation="portrait" xlink:type="simple" id="oo_80367.jpg"/></fig><fig id="F9" position="float" orientation="portrait"><label>Figure 9.</label><caption><p>
          <italic><tp:taxon-name><tp:taxon-name-part taxon-name-part-type="genus">Antheromorpha</tp:taxon-name-part> <tp:taxon-name-part taxon-name-part-type="species">uncinata</tp:taxon-name-part></tp:taxon-name></italic> (Attems, 1931), ♂ from Wat Tham Phromlok Khaoyai (<bold>A–I</bold>), ♂ from Tham Prakaiphet (<bold>J</bold>), ♂ from Tham Phet Phothong (<bold>K</bold>), male from Thap Sakae (<bold>L</bold>). <bold>A, B</bold> anterior part of body, dorsal and lateral views, respectively <bold>C, D, J–L</bold> segments 10 and 11, dorsal, lateral, dorsal, dorsal and dorsal views, respectively <bold>E–G</bold> posterior part of body, lateral, dorsal and ventral views, respectively <bold>H, I</bold> sternal cones between coxae 4, subcaudal and sublateral views, respectively.</p></caption><graphic xmlns:xlink="http://www.w3.org/1999/xlink" xlink:href="zookeys-571-021-g009.jpg" position="float" orientation="portrait" xlink:type="simple" id="oo_80368.jpg"/></fig><p>Clypeolabral region densely, vertex sparsely setose; epicranial suture distinct. Antennae long (Figs <xref ref-type="fig" rid="F7">7</xref>, <xref ref-type="fig" rid="F8">8A, B</xref>, <xref ref-type="fig" rid="F9">9A</xref>), extending behind metaterga 3 when stretched dorsally (♂, ♀). In width, head &lt; collum &lt; segment 4 &lt; 3 &lt; 2 &lt; 5–17 (♂) or head &lt; collum &lt; segment 2 &lt; 4 &lt; 3 &lt; 5–17 (♀), gently and gradually tapering thereafter. Collum with three transverse rows of setae: 4+4 in anterior, 2+2 in intermediate and 3+3 in pos<!--PageBreak-->terior row; caudal corner of paraterga rounded, declined, not extending behind rear tergal margin (Figs <xref ref-type="fig" rid="F8">8A</xref>, <xref ref-type="fig" rid="F9">9A</xref>).</p><p>Tegument smooth and shining, prozonae finely shagreened, metaterga leathery and faintly rugulose, surface below paraterga finely microgranulate. Postcollum metaterga with two transverse rows of setae traceable at least as insertion points when setae broken off: 2+2 in anterior (pre-sulcus) and 3+3 in posterior (post-sulcus) row. Tergal setae long, strong, slender, about 1/3 of metatergal length. Axial line visible only on metaterga. Paraterga very strongly developed (Figs <xref ref-type="fig" rid="F8">8A–G</xref>, <xref ref-type="fig" rid="F9">9A–G, J–L</xref>), especially well so in ♂, mostly upturned, subhorizontal, all lying below dorsum, set at about upper 1/3 of midbody height, caudal corner narrowly rounded to pointed, increasingly strongly spiniform and produced behind rear tergal margin, best developed and slightly curved mesad on segments 15–19; in lateral view, paraterga modestly enlarged on pore-bearing segments, thinner on poreless ones. Calluses delimited only by a dorsal sulcus. Paraterga 2 broad, anterior edge angular, lateral edge with one larger and two smaller, but evident incisions in anterior 1/3; posterior edge well concave (Fig. <xref ref-type="fig" rid="F9">9A</xref>). Following paraterga with anterior edge broadly rounded, bordered and fused to callus, lateral edge without incisions, caudal corners extending behind tergal margin, posterior edge oblique to clearly concave, especially well so in segments 16–19 (Figs <xref ref-type="fig" rid="F8">8F</xref>, <xref ref-type="fig" rid="F9">9F</xref>). Ozopores evident, lateral, lying in an ovoid groove at about 1/3 of metatergite’s length in front of caudal corner. Transverse sulcus usually distinct (Figs <xref ref-type="fig" rid="F8">8A, C, F</xref>, <xref ref-type="fig" rid="F9">9A, C, F, J–L</xref>), complete on metaterga 5–18, shallow, not reaching bases of paraterga, very faintly beaded at bottom, incomplete and nearly wanting on segments 4 and 19. Stricture between pro- and metazonae wide, rather deep, beaded at bottom down to base of paraterga (Figs <xref ref-type="fig" rid="F8">8A–F</xref>, <xref ref-type="fig" rid="F9">9A–D, J–L</xref>). Pleurosternal carinae complete crests with a sharp caudal tooth on segments 2–4, thereafter crests bulged anteriorly and with a small, sharp, caudal tooth on segments 5–9, a very small denticle on segments 10–15 (♂) (Figs <xref ref-type="fig" rid="F8">8B, D, E</xref>, <xref ref-type="fig" rid="F9">9B, D, E</xref>) or crests bulged anteriorly and with a small, sharp, caudal tooth on segments 5–10, thereafter a very small denticle on segments 11–14 (♀). Epiproct (Figs <xref ref-type="fig" rid="F8">8E–G</xref>, <xref ref-type="fig" rid="F9">9E–G</xref>) conical, flattened dorsoventrally, with two evident, caudoventrally curved, apical papillae; tip subtruncate; pre-apical papillae small, but visible, lying rather close to tip. Hypoproct roundly subtrapeziform to subtriangular, setiferous knobs at caudal edge evident and well-separated.</p><p>Sterna sparsely setose, without modifications; a large, central, setose cone between ♂ coxae 4 (Figs <xref ref-type="fig" rid="F8">8H, J</xref>, <xref ref-type="fig" rid="F9">9H, J</xref>). No conspicuous ridge in front of gonopod aperture. Legs moderately long and slender, midbody ones ca 1.2–1.4 (♂) or 0.8–0.9 (♀) times as long as body height, prefemora without modifications, ♂ tarsal brushes present until legs of segment 17.</p><p>Gonopods (Figs <xref ref-type="fig" rid="F10">10</xref>–<xref ref-type="fig" rid="F12">12</xref>) with femorite about 3 times as long as prefemoral (= strongly setose) part. Femorite rather stout and long, strongly curved, postfemoral portion demarcated by an oblique lateral sulcus; tip of solenophore (<bold>sph</bold>) rather deeply bifid; process <bold>d</bold> slender, rounded to nearly pointed; process <bold>m</bold> rounded, longer than process <bold>v</bold>.</p><fig id="F10" position="float" orientation="portrait"><label>Figure 10.</label><caption><p>
          <italic><tp:taxon-name><tp:taxon-name-part taxon-name-part-type="genus">Antheromorpha</tp:taxon-name-part> <tp:taxon-name-part taxon-name-part-type="species">uncinata</tp:taxon-name-part></tp:taxon-name></italic> (Attems, 1931), ♂ lectotype. <bold>A, B</bold> right gonopod, lateral and mesal views, respectively. Scale bar: 0.4 mm.</p></caption><graphic xmlns:xlink="http://www.w3.org/1999/xlink" xlink:href="zookeys-571-021-g010.jpg" position="float" orientation="portrait" xlink:type="simple" id="oo_80369.jpg"/></fig><fig id="F11" position="float" orientation="portrait"><label>Figure 11.</label><caption><p>
          <italic><tp:taxon-name><tp:taxon-name-part taxon-name-part-type="genus">Antheromorpha</tp:taxon-name-part> <tp:taxon-name-part taxon-name-part-type="species">uncinata</tp:taxon-name-part></tp:taxon-name></italic> (Attems, 1931), ♂ from Wat Tham Phromlok Khaoyai. <bold>A, B</bold> right gonopod, mesal and lateral views, respectively <bold>C–F</bold> distal part of right gonopod, mesal, lateral, subcaudal and suboral views, respectively. Scale bar: 0.2 mm.</p></caption><graphic xmlns:xlink="http://www.w3.org/1999/xlink" xlink:href="zookeys-571-021-g011.jpg" position="float" orientation="portrait" xlink:type="simple" id="oo_80370.jpg"/></fig><fig id="F12" position="float" orientation="portrait"><label>Figure 12.</label><caption><p>
          <italic><tp:taxon-name><tp:taxon-name-part taxon-name-part-type="genus">Antheromorpha</tp:taxon-name-part> <tp:taxon-name-part taxon-name-part-type="species">uncinata</tp:taxon-name-part></tp:taxon-name></italic> (Attems, 1931), ♂ from Thap Sakae. <bold>A, B</bold> right gonopod, mesal and lateral views, respectively <bold>C–F</bold> distal part of right gonopod, submesal, sublateral, subcaudal and suboral views, respectively. Scale bar: 0.2 mm.</p></caption><graphic xmlns:xlink="http://www.w3.org/1999/xlink" xlink:href="zookeys-571-021-g012.jpg" position="float" orientation="portrait" xlink:type="simple" id="oo_80371.jpg"/></fig><!--PageBreak--></tp:treatment-sec><tp:treatment-sec sec-type="Remarks"><title>Remarks.</title><p>This species was described from Muok Lek, Thailand (<xref ref-type="bibr" rid="B4">Attems 1931</xref>). <xref ref-type="bibr" rid="B10">Enghoff (2005)</xref>, based on <named-content xmlns:xlink="http://www.w3.org/1999/xlink" content-type="dwc:institutional_code" xlink:type="simple">ZMUC</named-content> material, added another four localities: Kamphaeng Phet Province; Sitang, Northeast Thailand; Phu Kradung; Phu Kugio, field on way to communist camp, Chayaphum Province. We revised Attems’ type specimens, both in <named-content xmlns:xlink="http://www.w3.org/1999/xlink" content-type="dwc:institutional_code" xlink:type="simple">NHMW</named-content>, and herewith designate a lectotype to ensure that the name-bearing specimen is a complete ♂. In most of their characters, the new samples are very similar to the type series except for body size and the shape of paraterga. In one and the same population, variation in the shape of paraterga is often observed, these ranging from more to less convex laterally and more or less strongly drawn caudad behind the rear tergal margin <!--PageBreak-->(Figs <xref ref-type="fig" rid="F8">8A, C, F</xref>, <xref ref-type="fig" rid="F9">9A, C, F, J–L</xref>). In addition, colour variations can be seen, the body being mostly red (prevailing), orange or yellow, with all possible intergradations (Fig. <xref ref-type="fig" rid="F7">7</xref>). It is noteworthy that only adults show colour variations, whereas juveniles are colourless. At Pang Rimkorn, Chiang Rai Province, <italic><tp:taxon-name><tp:taxon-name-part taxon-name-part-type="genus">Antheromorpha</tp:taxon-name-part> <tp:taxon-name-part taxon-name-part-type="species">uncinata</tp:taxon-name-part></tp:taxon-name></italic> has been observed as showing swarming behaviour.</p></tp:treatment-sec><tp:treatment-sec><!--Section generated to contain objects referenced in tp:taxon-treatment.--><fig id="F21" position="float" orientation="portrait"><label>Figure 21.</label><caption><p>Distribution of <italic><tp:taxon-name><tp:taxon-name-part taxon-name-part-type="genus">Antheromorpha</tp:taxon-name-part></tp:taxon-name></italic> species (11 species). <bold>Open triangle</bold> <italic><tp:taxon-name><tp:taxon-name-part taxon-name-part-type="genus">Antheromorpha</tp:taxon-name-part> <tp:taxon-name-part taxon-name-part-type="species">rosea</tp:taxon-name-part></tp:taxon-name></italic> Golovatch, 2013 <bold>Crossed circle</bold> <italic><tp:taxon-name><tp:taxon-name-part taxon-name-part-type="genus">Antheromorpha</tp:taxon-name-part> <tp:taxon-name-part taxon-name-part-type="species">bistriata</tp:taxon-name-part></tp:taxon-name></italic> (Pocock, 1895) <bold>Open square</bold> <italic><tp:taxon-name><tp:taxon-name-part taxon-name-part-type="genus">Antheromorpha</tp:taxon-name-part> <tp:taxon-name-part taxon-name-part-type="species">comotti</tp:taxon-name-part></tp:taxon-name></italic> (Pocock, 1895) and <italic><tp:taxon-name><tp:taxon-name-part taxon-name-part-type="genus">Antheromorpha</tp:taxon-name-part> <tp:taxon-name-part taxon-name-part-type="species">mediovirgata</tp:taxon-name-part></tp:taxon-name></italic> (Carl, 1941) <bold>Filled diamond</bold> <italic><tp:taxon-name><tp:taxon-name-part taxon-name-part-type="genus">Antheromorpha</tp:taxon-name-part> <tp:taxon-name-part taxon-name-part-type="species">miranda</tp:taxon-name-part></tp:taxon-name></italic> (Pocock, 1895) <bold>Crossed square</bold> <italic><tp:taxon-name><tp:taxon-name-part taxon-name-part-type="genus">Antheromorpha</tp:taxon-name-part> <tp:taxon-name-part taxon-name-part-type="species">comotti</tp:taxon-name-part></tp:taxon-name></italic> (Pocock, 1895), <italic><tp:taxon-name><tp:taxon-name-part taxon-name-part-type="genus">Antheromorpha</tp:taxon-name-part> <tp:taxon-name-part taxon-name-part-type="species">miranda</tp:taxon-name-part></tp:taxon-name></italic> (Pocock, 1895) and <italic><tp:taxon-name><tp:taxon-name-part taxon-name-part-type="genus">Antheromorpha</tp:taxon-name-part> <tp:taxon-name-part taxon-name-part-type="species">minlana</tp:taxon-name-part></tp:taxon-name></italic> (Pocock, 1895) <bold>Inverted open triangle</bold> <italic><tp:taxon-name><tp:taxon-name-part taxon-name-part-type="genus">Antheromorpha</tp:taxon-name-part> <tp:taxon-name-part taxon-name-part-type="species">pardalis</tp:taxon-name-part></tp:taxon-name></italic> (Pocock, 1895) <bold>Filled Circle</bold> <italic><tp:taxon-name><tp:taxon-name-part taxon-name-part-type="genus">Antheromorpha</tp:taxon-name-part> <tp:taxon-name-part taxon-name-part-type="species">uncinata</tp:taxon-name-part></tp:taxon-name></italic> (Attems, 1931) <bold>Open Circle</bold> <italic><tp:taxon-name><tp:taxon-name-part taxon-name-part-type="genus">Antheromorpha</tp:taxon-name-part> <tp:taxon-name-part taxon-name-part-type="species">paviei</tp:taxon-name-part></tp:taxon-name></italic> (Brölemann, 1896) <bold>Filled square</bold> <italic><tp:taxon-name><tp:taxon-name-part taxon-name-part-type="genus">Antheromorpha</tp:taxon-name-part> <tp:taxon-name-part taxon-name-part-type="species">harpaga</tp:taxon-name-part></tp:taxon-name></italic> (Attems, 1937) <bold>Open diamond</bold> <italic><tp:taxon-name><tp:taxon-name-part taxon-name-part-type="genus">Antheromorpha</tp:taxon-name-part> <tp:taxon-name-part taxon-name-part-type="species">festiva</tp:taxon-name-part></tp:taxon-name></italic> (Brölemann, 1896).</p></caption><graphic xmlns:xlink="http://www.w3.org/1999/xlink" xlink:href="zookeys-571-021-g021.jpg" position="float" orientation="portrait" xlink:type="simple" id="oo_80380.jpg"/></fig></tp:treatment-sec><ref-list><ref id="B3"><mixed-citation xmlns:xlink="http://www.w3.org/1999/xlink" xlink:type="simple">
          <person-group><name name-style="western"><surname>Attems</surname><given-names>C</given-names></name></person-group> (<year>1930</year>) <article-title>Myriopoden der Kleinen Sunda-Inseln, gesammelt von der Expedition Dr. Rensch.</article-title> <source>Mitteilungen aus dem Zoologischen Museum in Berlin</source> <volume>16</volume>(<issue>1</issue>): <fpage>117</fpage>–<lpage>184</lpage>. doi: <ext-link xlink:type="simple" ext-link-type="doi" xlink:href="10.1002/mmnz.19300160103">10.1002/mmnz.19300160103</ext-link></mixed-citation></ref><ref id="B5"><mixed-citation xmlns:xlink="http://www.w3.org/1999/xlink" xlink:type="simple">
          <person-group><name name-style="western"><surname>Attems</surname><given-names>C</given-names></name></person-group> (<year>1936</year>) <article-title><tp:taxon-name><tp:taxon-name-part taxon-name-part-type="class">Diplopoda</tp:taxon-name-part></tp:taxon-name> of India.</article-title> <source>Memoirs of the Indian Museum</source> <volume>11</volume>(<issue>4</issue>): <fpage>133</fpage>–<lpage>323</lpage>.</mixed-citation></ref><ref id="B6"><mixed-citation xmlns:xlink="http://www.w3.org/1999/xlink" xlink:type="simple">
          <person-group><name name-style="western"><surname>Attems</surname><given-names>C</given-names></name></person-group> (<year>1937</year>) <article-title><tp:taxon-name><tp:taxon-name-part taxon-name-part-type="subphylum">Myriapoda</tp:taxon-name-part></tp:taxon-name> 3. <tp:taxon-name><tp:taxon-name-part taxon-name-part-type="superfamily">Polydesmoidea</tp:taxon-name-part></tp:taxon-name> I. Fam. <tp:taxon-name><tp:taxon-name-part taxon-name-part-type="family">Strongylosomidae</tp:taxon-name-part></tp:taxon-name>.</article-title> <source>Das Tierreich</source> <volume>68</volume>: <fpage>1</fpage>–<lpage>300</lpage>.</mixed-citation></ref><ref id="B29"><mixed-citation xmlns:xlink="http://www.w3.org/1999/xlink" xlink:type="simple">
          <person-group><name name-style="western"><surname>Weidner</surname><given-names>H</given-names></name></person-group> (<year>1960</year>) <article-title>Die Entomologischen Sammlungen des Zoologischen Staatsinstituts und Zoologischen Museums Hamburg. III. Teil. <tp:taxon-name><tp:taxon-name-part taxon-name-part-type="class">Chilopoda</tp:taxon-name-part></tp:taxon-name> und <tp:taxon-name><tp:taxon-name-part taxon-name-part-type="division">Progoneata</tp:taxon-name-part></tp:taxon-name>.</article-title> <source>Mitteilungen aus dem Hamburgischen zoologischen Museum und Institut</source> <volume>58</volume>: <fpage>57</fpage>–<lpage>104</lpage>.</mixed-citation></ref><ref id="B17"><mixed-citation xmlns:xlink="http://www.w3.org/1999/xlink" xlink:type="simple">
          <person-group><name name-style="western"><surname>Jeekel</surname><given-names>CAW</given-names></name></person-group> (<year>1963</year>) <article-title><tp:taxon-name><tp:taxon-name-part taxon-name-part-type="family">Paradoxosomatidae</tp:taxon-name-part></tp:taxon-name> from Borneo (<tp:taxon-name><tp:taxon-name-part taxon-name-part-type="class">Diplopoda</tp:taxon-name-part></tp:taxon-name>, <tp:taxon-name><tp:taxon-name-part taxon-name-part-type="order">Polydesmida</tp:taxon-name-part></tp:taxon-name>).</article-title> <source>Tijdschrift voor Entomologie</source> <volume>106</volume>: <fpage>205</fpage>–<lpage>283</lpage>.</mixed-citation></ref><ref id="B20"><mixed-citation xmlns:xlink="http://www.w3.org/1999/xlink" xlink:type="simple">
          <person-group><name name-style="western"><surname>Jeekel</surname><given-names>CAW</given-names></name></person-group> (<year>1968</year>) <source>On the classification and geographical distribution of the family <tp:taxon-name><tp:taxon-name-part taxon-name-part-type="family">Paradoxosomatidae</tp:taxon-name-part></tp:taxon-name> (<tp:taxon-name><tp:taxon-name-part taxon-name-part-type="class">Diplopoda</tp:taxon-name-part></tp:taxon-name>, <tp:taxon-name><tp:taxon-name-part taxon-name-part-type="order">Polydesmida</tp:taxon-name-part></tp:taxon-name>).</source> <publisher-name>Academisch Proefschrift</publisher-name>, <publisher-loc>Rotterdam</publisher-loc>, <size units="page">162 pp</size>.</mixed-citation></ref><ref id="B21"><mixed-citation xmlns:xlink="http://www.w3.org/1999/xlink" xlink:type="simple">
          <person-group><name name-style="western"><surname>Jeekel</surname><given-names>CAW</given-names></name></person-group> (<year>1980</year>) <article-title>A revision of the Burmese <tp:taxon-name><tp:taxon-name-part taxon-name-part-type="family">Paradoxosomatidae</tp:taxon-name-part></tp:taxon-name> (<tp:taxon-name><tp:taxon-name-part taxon-name-part-type="class">Diplopoda</tp:taxon-name-part></tp:taxon-name>, <tp:taxon-name><tp:taxon-name-part taxon-name-part-type="order">Polydesmida</tp:taxon-name-part></tp:taxon-name>) in the Museo Civico di Storia Naturale at Genoa (Part III).</article-title> <source>Tijdschrift voor Entomologie</source> <volume>123</volume>: <fpage>71</fpage>–<lpage>88</lpage>.</mixed-citation></ref><ref id="B10"><mixed-citation xmlns:xlink="http://www.w3.org/1999/xlink" xlink:type="simple">
          <person-group><name name-style="western"><surname>Enghoff</surname><given-names>H</given-names></name></person-group> (<year>2005</year>) <article-title>The millipedes of Thailand (<tp:taxon-name><tp:taxon-name-part taxon-name-part-type="class">Diplopoda</tp:taxon-name-part></tp:taxon-name>).</article-title> <source>Steenstrupia</source> <volume>29</volume>(<issue>1</issue>): <fpage>87</fpage>–<lpage>103</lpage>.</mixed-citation></ref><ref id="B25"><mixed-citation xmlns:xlink="http://www.w3.org/1999/xlink" xlink:type="simple">
          <person-group><name name-style="western"><surname>Nguyen</surname><given-names>AD</given-names></name><name name-style="western"><surname>Sierwald</surname><given-names>P</given-names></name></person-group> (<year>2013</year>) <article-title>A worldwide catalog of the family <tp:taxon-name><tp:taxon-name-part taxon-name-part-type="family">Paradoxosomatidae</tp:taxon-name-part></tp:taxon-name> Daday, 1889 (<tp:taxon-name><tp:taxon-name-part taxon-name-part-type="class">Diplopoda</tp:taxon-name-part></tp:taxon-name>: <tp:taxon-name><tp:taxon-name-part taxon-name-part-type="order">Polydesmida</tp:taxon-name-part></tp:taxon-name>).</article-title> <source>Check List</source> <volume>9</volume>(<issue>6</issue>): <fpage>1132</fpage>–<lpage>1353</lpage>. <ext-link xlink:type="simple" ext-link-type="uri" xlink:href="http://www.checklist.org.br/getpdf?SL107-12">http://www.checklist.org.br/getpdf?SL107-12</ext-link></mixed-citation></ref><ref id="B4"><mixed-citation xmlns:xlink="http://www.w3.org/1999/xlink" xlink:type="simple">
          <person-group><name name-style="western"><surname>Attems</surname><given-names>C</given-names></name></person-group> (<year>1931</year>) <article-title>Die Familie <tp:taxon-name><tp:taxon-name-part taxon-name-part-type="family">Leptodesmidae</tp:taxon-name-part></tp:taxon-name> und andere Polydesmiden.</article-title> <source>Zoologica (Stuttgart)</source> <volume>79</volume>: <fpage>1</fpage>–<lpage>150</lpage>.</mixed-citation></ref></ref-list></tp:taxon-treatment>
