# Supplementary material for: Review of the Southeast Asian millipede genus Antheromorpha Jeekel, 1968 (Diplopoda, Polydesmida, Paradoxosomatidae)
Source: Zookeys. 2016 Mar 7;(571):21–57. doi: 10.3897/zookeys.571.7566 (PMC4829800; doi:10.3897/zookeys.571.7566)
Supplement: XML Treatment for Antheromorpha harpaga [file zookeys.571.7566-treatment12.xml]

<!DOCTYPE tp:taxon-treatment
  PUBLIC "-//TaxonX//DTD Taxonomic Treatment Publishing DTD v0 20100105//EN" "tax-treatment-NSO.dtd">
<tp:taxon-treatment xmlns:tp="http://www.plazi.org/taxpub"><tp:treatment-meta><kwd-group><label>Taxon classification</label><kwd><named-content content-type="kingdom">Animalia</named-content></kwd><kwd><named-content content-type="order">Polydesmida</named-content></kwd><kwd><named-content content-type="family">Paradoxosomatidae</named-content></kwd></kwd-group><mixed-citation publication-type="journal"><person-group><name><surname>Likhitrakarn</surname><given-names>Natdanai</given-names></name><name><surname>Golovatch</surname><given-names>Sergei I.</given-names></name><name><surname>Panha</surname><given-names>Somsak</given-names></name></person-group><article-title>Review of the Southeast Asian millipede genus <italic><tp:taxon-name><tp:taxon-name-part taxon-name-part-type="genus">Antheromorpha</tp:taxon-name-part></tp:taxon-name></italic> Jeekel, 1968 (<tp:taxon-name><tp:taxon-name-part taxon-name-part-type="class">Diplopoda</tp:taxon-name-part></tp:taxon-name>, <tp:taxon-name><tp:taxon-name-part taxon-name-part-type="order">Polydesmida</tp:taxon-name-part></tp:taxon-name>, <tp:taxon-name><tp:taxon-name-part taxon-name-part-type="family">Paradoxosomatidae</tp:taxon-name-part></tp:taxon-name>)</article-title><source>Zookeys</source><day>7</day><month>3</month><year>2016</year><volume>2016</volume><issue>571</issue><fpage>21</fpage><lpage>57</lpage><pub-id pub-id-type="doi">10.3897/zookeys.571.7566</pub-id></mixed-citation></tp:treatment-meta><tp:nomenclature><tp:taxon-name>
              <tp:taxon-name-part taxon-name-part-type="genus">Antheromorpha</tp:taxon-name-part>
              <tp:taxon-name-part taxon-name-part-type="species">harpaga</tp:taxon-name-part>
            </tp:taxon-name><tp:taxon-authority>(Attems, 1937)</tp:taxon-authority><xref ref-type="fig" rid="F19">Figs 19</xref><xref ref-type="fig" rid="F20">, 20</xref><xref ref-type="fig" rid="F21">, 21</xref><!--PageBreak--><tp:nomenclature-citation-list><tp:nomenclature-citation><tp:taxon-name><tp:taxon-name-part taxon-name-part-type="genus">Orthomorpha</tp:taxon-name-part> <tp:taxon-name-part taxon-name-part-type="species">harpaga</tp:taxon-name-part></tp:taxon-name><comment> Attems, 1937: 77 (D).</comment></tp:nomenclature-citation><tp:nomenclature-citation><tp:taxon-name><tp:taxon-name-part taxon-name-part-type="genus">Orthomorpha</tp:taxon-name-part> <tp:taxon-name-part taxon-name-part-type="species">harpaga</tp:taxon-name-part></tp:taxon-name><comment> – Attems 1938: 211 (D).</comment></tp:nomenclature-citation><tp:nomenclature-citation><tp:taxon-name>“<tp:taxon-name-part taxon-name-part-type="genus">Orthomorpha</tp:taxon-name-part>” <tp:taxon-name-part taxon-name-part-type="species">harpaga</tp:taxon-name-part></tp:taxon-name><comment> – <xref ref-type="bibr" rid="B17">Jeekel 1963</xref>: 269 (M).</comment></tp:nomenclature-citation><tp:nomenclature-citation><tp:taxon-name><tp:taxon-name-part taxon-name-part-type="genus">Antheromorpha</tp:taxon-name-part> <tp:taxon-name-part taxon-name-part-type="species">harpaga</tp:taxon-name-part></tp:taxon-name><comment> – <xref ref-type="bibr" rid="B20">Jeekel 1968</xref>: 57 (M).</comment></tp:nomenclature-citation><tp:nomenclature-citation><tp:taxon-name><tp:taxon-name-part taxon-name-part-type="genus">Antheromorpha</tp:taxon-name-part> <tp:taxon-name-part taxon-name-part-type="species">harpaga</tp:taxon-name-part></tp:taxon-name><comment> – <xref ref-type="bibr" rid="B21">Jeekel 1980</xref>: 85 (M); <xref ref-type="bibr" rid="B12">Golovatch 1983</xref>: 181 (M); <xref ref-type="bibr" rid="B11">Enghoff et al. 2004</xref>: 37 (M); <xref ref-type="bibr" rid="B25">Nguyen and Sierwald 2013</xref>: 1234 (M).</comment></tp:nomenclature-citation><!--PageBreak--></tp:nomenclature-citation-list></tp:nomenclature><tp:treatment-sec sec-type="Lectotype"><title>Lectotype</title><p>♂ of <italic><tp:taxon-name><tp:taxon-name-part taxon-name-part-type="genus">Orthomorpha</tp:taxon-name-part> <tp:taxon-name-part taxon-name-part-type="species">harpaga</tp:taxon-name-part></tp:taxon-name></italic> (<named-content xmlns:xlink="http://www.w3.org/1999/xlink" content-type="dwc:institutional_code" xlink:type="simple">NHMW</named-content>-3495), Vietnam, Khánh Hòa Province, 15 km southwest of Ngatrang, Souidau (= Cam Lam-Suoi Cat 1), 06.1933, leg. C. Dawydoff.</p></tp:treatment-sec><tp:treatment-sec sec-type="Paralectotype"><title>Paralectotype.</title><p>1 ♂ (<named-content xmlns:xlink="http://www.w3.org/1999/xlink" content-type="dwc:institutional_code" xlink:type="simple">NHMW</named-content>-3495), same locality, together with lectotype.</p><p>The lectotype is designated here to ensure that the name-bearing specimem is a complete ♂.</p></tp:treatment-sec><tp:treatment-sec sec-type="Redescription"><title>Redescription.</title><p>Length 19–21 mm (♂), width of midbody pro- and metazonae 1.8–1.9 and 2.3–2.6 mm, respectively (vs 1.8 and 2–2.5 mm in width of pro- and metazonae, respectively, as given in the available descriptions (<xref ref-type="bibr" rid="B6">Attems 1937</xref>, 1938)). Coloration in alcohol, after long-term preservation, uniformly brown with a pale yellowish median stripe (Fig. <xref ref-type="fig" rid="F19">19A–F</xref>), paraterga and epiproct pale whitish yellow or pale brown; antennae, legs and sterna whitish to pale brown.</p><fig id="F19" position="float" orientation="portrait"><label>Figure 19.</label><caption><p>
          <italic><tp:taxon-name><tp:taxon-name-part taxon-name-part-type="genus">Antheromorpha</tp:taxon-name-part> <tp:taxon-name-part taxon-name-part-type="species">harpaga</tp:taxon-name-part></tp:taxon-name></italic> (Attems, 1937), ♂ lectotype. <bold>A, B</bold> anterior part of body, dorsal and lateral views, respectively <bold>C, D</bold> segments 10 and 11, dorsal and lateral views, respectively <bold>E–G</bold> posterior part of body, lateral, dorsal and ventral views, respectively <bold>H, I</bold> sternal cones between coxae 4, subcaudal and sublateral views, respectively.</p></caption><graphic xmlns:xlink="http://www.w3.org/1999/xlink" xlink:href="zookeys-571-021-g019.jpg" position="float" orientation="portrait" xlink:type="simple" id="oo_80378.jpg"/></fig><p>Clypeolabral region sparsely setose, epicranial suture distinct. Antennae short (Fig. <xref ref-type="fig" rid="F19">19A</xref>), clavate (antennomere 6 broadest), reaching anterior edge of body segment 3 when stretched dorsally. In width, head &lt; collum &lt; segment 3 = 4 &lt; segment 2 &lt; 5–17, <!--PageBreak-->gently and gradually tapering thereafter. Collum with three transverse rows of setae: 4+4 in anterior, 3+3 in intermediate and 3+3 barely traceable insertion points in posterior row; caudal corner broadly rounded, slightly bordered and declined ventrally, not extending behind tergal margin (Fig. <xref ref-type="fig" rid="F19">19A, B</xref>).</p><p>Tegument smooth and finely shargreened, metaterga smooth and delicately rugulose; surface below paraterga finely microgranulate. Postcollum metaterga with two transverse rows of setae traceable at least as insertion points when setae broken off: 2+2 in anterior (pre-sulcus), 3+3 in posterior (post-sulcus) row. Tergal setae simple, slender, about 1/3 of metatergal length. Axial line barely visible, starting with collum. Paraterga very strongly developed (Fig. <xref ref-type="fig" rid="F19">19A–G</xref>), slightly upturned, all lying below dorsum, set at about upper 1/3 of midbody height, anterior edge of paraterga broadly rounded, bordered and fused to callus; lateral edge of paraterga 2 with three small incisions, with two small incisions in anterior half on poreless segments, with only one incision near front 1/3 on pore-bearing ones; caudal corner of paraterga narrowly rounded, increasingly well pointed on paraterga 16–19; paraterga bent posteriad, extending behind tergal margin; posterior edge oblique. Calluses delimited by a sulcus only dorsally. Ozopores evident, lateral, lying in an ovoid groove at about 1/4 of metatergite’s length in front of caudal corner. Transverse sulcus usually distinct <!--PageBreak--><!--PageBreak-->(Fig. <xref ref-type="fig" rid="F19">19A, C, F</xref>), complete on metaterga 5–18, incomplete on segment 19, wide, line-shaped, reaching bases of paraterga, evidently ribbed at bottom. Stricture between pro- and metazonae wide, shallow, clearly ribbed at bottom down to base of paraterga (Fig. <xref ref-type="fig" rid="F19">19A–F</xref>). Pleurosternal carinae complete crests with a sharp caudal tooth on segments 2–4, bulged anteriorly and with a sharp caudal tooth on segments 5–7, thereafter only a small, sharp, caudal tooth on segments 8–11 (Fig. <xref ref-type="fig" rid="F19">19B, D, E</xref>). Epiproct (Fig. <xref ref-type="fig" rid="F19">19E–G</xref>) large, subrectangular, flattened dorsoventrally, with two apical papillae remarkably curved caudoventrally, claw-shaped; tip subtruncate; pre-apical papillae small, but visible, lying rather close to tip. Hypoproct semi-circular, setiferous knobs at caudal edge well-separated.</p><p>Sterna sparsely setose, without modifications; a high, subcordiform, sternal lobe between ♂ coxae 4 (Fig. <xref ref-type="fig" rid="F19">19H, I</xref>). Legs moderately long and slender, midbody ones ca 1.2–1.4 times as long as body height, prefemora without modifications, ♂ tarsal brushes present until legs of segment 18.</p><p>Gonopods (Fig. <xref ref-type="fig" rid="F20">20</xref>) long and slender. Prefemoral part about 3 times shorter than femorite (= strongly setose) part. Femorite slender, evidently curved, postfemoral part demarcated by an oblique lateral sulcus; tip of solenophore (<bold>sph</bold>) clearly deeply bifid, with a very long, slender, pointed process (<bold>d</bold>); processes <bold>m</bold> and <bold>v</bold> very small tubercles.</p><fig id="F20" position="float" orientation="portrait"><label>Figure 20.</label><caption><p>
          <italic><tp:taxon-name><tp:taxon-name-part taxon-name-part-type="genus">Antheromorpha</tp:taxon-name-part> <tp:taxon-name-part taxon-name-part-type="species">harpaga</tp:taxon-name-part></tp:taxon-name></italic> (Attems, 1937), ♂ lectotype. <bold>A, B</bold> right gonopod, lateral and mesal views, respectively <bold>C</bold> left gonopod, lateral view. Scale bar: <bold>A, B</bold> 0.4 mm <bold>C</bold> drawn not to scale.</p></caption><graphic xmlns:xlink="http://www.w3.org/1999/xlink" xlink:href="zookeys-571-021-g020.jpg" position="float" orientation="portrait" xlink:type="simple" id="oo_80379.jpg"/></fig><fig id="F21" position="float" orientation="portrait"><label>Figure 21.</label><caption><p>Distribution of <italic><tp:taxon-name><tp:taxon-name-part taxon-name-part-type="genus">Antheromorpha</tp:taxon-name-part></tp:taxon-name></italic> species (11 species). <bold>Open triangle</bold> <italic><tp:taxon-name><tp:taxon-name-part taxon-name-part-type="genus">Antheromorpha</tp:taxon-name-part> <tp:taxon-name-part taxon-name-part-type="species">rosea</tp:taxon-name-part></tp:taxon-name></italic> Golovatch, 2013 <bold>Crossed circle</bold> <italic><tp:taxon-name><tp:taxon-name-part taxon-name-part-type="genus">Antheromorpha</tp:taxon-name-part> <tp:taxon-name-part taxon-name-part-type="species">bistriata</tp:taxon-name-part></tp:taxon-name></italic> (Pocock, 1895) <bold>Open square</bold> <italic><tp:taxon-name><tp:taxon-name-part taxon-name-part-type="genus">Antheromorpha</tp:taxon-name-part> <tp:taxon-name-part taxon-name-part-type="species">comotti</tp:taxon-name-part></tp:taxon-name></italic> (Pocock, 1895) and <italic><tp:taxon-name><tp:taxon-name-part taxon-name-part-type="genus">Antheromorpha</tp:taxon-name-part> <tp:taxon-name-part taxon-name-part-type="species">mediovirgata</tp:taxon-name-part></tp:taxon-name></italic> (Carl, 1941) <bold>Filled diamond</bold> <italic><tp:taxon-name><tp:taxon-name-part taxon-name-part-type="genus">Antheromorpha</tp:taxon-name-part> <tp:taxon-name-part taxon-name-part-type="species">miranda</tp:taxon-name-part></tp:taxon-name></italic> (Pocock, 1895) <bold>Crossed square</bold> <italic><tp:taxon-name><tp:taxon-name-part taxon-name-part-type="genus">Antheromorpha</tp:taxon-name-part> <tp:taxon-name-part taxon-name-part-type="species">comotti</tp:taxon-name-part></tp:taxon-name></italic> (Pocock, 1895), <italic><tp:taxon-name><tp:taxon-name-part taxon-name-part-type="genus">Antheromorpha</tp:taxon-name-part> <tp:taxon-name-part taxon-name-part-type="species">miranda</tp:taxon-name-part></tp:taxon-name></italic> (Pocock, 1895) and <italic><tp:taxon-name><tp:taxon-name-part taxon-name-part-type="genus">Antheromorpha</tp:taxon-name-part> <tp:taxon-name-part taxon-name-part-type="species">minlana</tp:taxon-name-part></tp:taxon-name></italic> (Pocock, 1895) <bold>Inverted open triangle</bold> <italic><tp:taxon-name><tp:taxon-name-part taxon-name-part-type="genus">Antheromorpha</tp:taxon-name-part> <tp:taxon-name-part taxon-name-part-type="species">pardalis</tp:taxon-name-part></tp:taxon-name></italic> (Pocock, 1895) <bold>Filled Circle</bold> <italic><tp:taxon-name><tp:taxon-name-part taxon-name-part-type="genus">Antheromorpha</tp:taxon-name-part> <tp:taxon-name-part taxon-name-part-type="species">uncinata</tp:taxon-name-part></tp:taxon-name></italic> (Attems, 1931) <bold>Open Circle</bold> <italic><tp:taxon-name><tp:taxon-name-part taxon-name-part-type="genus">Antheromorpha</tp:taxon-name-part> <tp:taxon-name-part taxon-name-part-type="species">paviei</tp:taxon-name-part></tp:taxon-name></italic> (Brölemann, 1896) <bold>Filled square</bold> <italic><tp:taxon-name><tp:taxon-name-part taxon-name-part-type="genus">Antheromorpha</tp:taxon-name-part> <tp:taxon-name-part taxon-name-part-type="species">harpaga</tp:taxon-name-part></tp:taxon-name></italic> (Attems, 1937) <bold>Open diamond</bold> <italic><tp:taxon-name><tp:taxon-name-part taxon-name-part-type="genus">Antheromorpha</tp:taxon-name-part> <tp:taxon-name-part taxon-name-part-type="species">festiva</tp:taxon-name-part></tp:taxon-name></italic> (Brölemann, 1896).</p></caption><graphic xmlns:xlink="http://www.w3.org/1999/xlink" xlink:href="zookeys-571-021-g021.jpg" position="float" orientation="portrait" xlink:type="simple" id="oo_80380.jpg"/></fig></tp:treatment-sec><tp:treatment-sec sec-type="Remarks"><title>Remarks.</title><p>This is the only species in this genus that has been reported from Vietnam (<xref ref-type="bibr" rid="B6">Attems 1937</xref>). It differs from congeners in the gonopod solenophore being deeply bifid and showing a long and slender process <bold>d</bold> and a bidentate tip (Fig. <xref ref-type="fig" rid="F20">20C</xref>).</p></tp:treatment-sec><ref-list><ref id="B17"><mixed-citation xmlns:xlink="http://www.w3.org/1999/xlink" xlink:type="simple">
          <person-group><name name-style="western"><surname>Jeekel</surname><given-names>CAW</given-names></name></person-group> (<year>1963</year>) <article-title><tp:taxon-name><tp:taxon-name-part taxon-name-part-type="family">Paradoxosomatidae</tp:taxon-name-part></tp:taxon-name> from Borneo (<tp:taxon-name><tp:taxon-name-part taxon-name-part-type="class">Diplopoda</tp:taxon-name-part></tp:taxon-name>, <tp:taxon-name><tp:taxon-name-part taxon-name-part-type="order">Polydesmida</tp:taxon-name-part></tp:taxon-name>).</article-title> <source>Tijdschrift voor Entomologie</source> <volume>106</volume>: <fpage>205</fpage>–<lpage>283</lpage>.</mixed-citation></ref><ref id="B20"><mixed-citation xmlns:xlink="http://www.w3.org/1999/xlink" xlink:type="simple">
          <person-group><name name-style="western"><surname>Jeekel</surname><given-names>CAW</given-names></name></person-group> (<year>1968</year>) <source>On the classification and geographical distribution of the family <tp:taxon-name><tp:taxon-name-part taxon-name-part-type="family">Paradoxosomatidae</tp:taxon-name-part></tp:taxon-name> (<tp:taxon-name><tp:taxon-name-part taxon-name-part-type="class">Diplopoda</tp:taxon-name-part></tp:taxon-name>, <tp:taxon-name><tp:taxon-name-part taxon-name-part-type="order">Polydesmida</tp:taxon-name-part></tp:taxon-name>).</source> <publisher-name>Academisch Proefschrift</publisher-name>, <publisher-loc>Rotterdam</publisher-loc>, <size units="page">162 pp</size>.</mixed-citation></ref><ref id="B21"><mixed-citation xmlns:xlink="http://www.w3.org/1999/xlink" xlink:type="simple">
          <person-group><name name-style="western"><surname>Jeekel</surname><given-names>CAW</given-names></name></person-group> (<year>1980</year>) <article-title>A revision of the Burmese <tp:taxon-name><tp:taxon-name-part taxon-name-part-type="family">Paradoxosomatidae</tp:taxon-name-part></tp:taxon-name> (<tp:taxon-name><tp:taxon-name-part taxon-name-part-type="class">Diplopoda</tp:taxon-name-part></tp:taxon-name>, <tp:taxon-name><tp:taxon-name-part taxon-name-part-type="order">Polydesmida</tp:taxon-name-part></tp:taxon-name>) in the Museo Civico di Storia Naturale at Genoa (Part III).</article-title> <source>Tijdschrift voor Entomologie</source> <volume>123</volume>: <fpage>71</fpage>–<lpage>88</lpage>.</mixed-citation></ref><ref id="B12"><mixed-citation xmlns:xlink="http://www.w3.org/1999/xlink" xlink:type="simple">
          <person-group><name name-style="western"><surname>Golovatch</surname><given-names>SI</given-names></name></person-group> (<year>1983</year>) [<trans-title xml:lang="en">Millipedes (<tp:taxon-name><tp:taxon-name-part taxon-name-part-type="class">Diplopoda</tp:taxon-name-part></tp:taxon-name>) of the fauna of Vietnam</trans-title>]. In: <person-group><name name-style="western"><surname>Medvedev</surname><given-names>LN</given-names></name></person-group> (<role>Ed.</role>) [<trans-source xml:lang="en">Fauna and ecology of the animals of Vietnam</trans-source>]. <publisher-name>Nauka</publisher-name>, <publisher-loc>Moscow</publisher-loc>, <size units="page">207 pp</size>. <comment>[In Russian]</comment></mixed-citation></ref><ref id="B11"><mixed-citation xmlns:xlink="http://www.w3.org/1999/xlink" xlink:type="simple">
          <person-group><name name-style="western"><surname>Enghoff</surname><given-names>H</given-names></name><name name-style="western"><surname>Golovatch</surname><given-names>SI</given-names></name><name name-style="western"><surname>Nguyen</surname><given-names>AD</given-names></name></person-group> (<year>2004</year>) <article-title>A review of the millipede fauna of Vietnam (<tp:taxon-name><tp:taxon-name-part taxon-name-part-type="class">Diplopoda</tp:taxon-name-part></tp:taxon-name>).</article-title> <source><tp:taxon-name><tp:taxon-name-part taxon-name-part-type="phylum">Arthropoda</tp:taxon-name-part></tp:taxon-name> Selecta</source> <volume>13</volume>(<issue>1–2</issue>): <fpage>29</fpage>–<lpage>43</lpage>.</mixed-citation></ref><ref id="B25"><mixed-citation xmlns:xlink="http://www.w3.org/1999/xlink" xlink:type="simple">
          <person-group><name name-style="western"><surname>Nguyen</surname><given-names>AD</given-names></name><name name-style="western"><surname>Sierwald</surname><given-names>P</given-names></name></person-group> (<year>2013</year>) <article-title>A worldwide catalog of the family <tp:taxon-name><tp:taxon-name-part taxon-name-part-type="family">Paradoxosomatidae</tp:taxon-name-part></tp:taxon-name> Daday, 1889 (<tp:taxon-name><tp:taxon-name-part taxon-name-part-type="class">Diplopoda</tp:taxon-name-part></tp:taxon-name>: <tp:taxon-name><tp:taxon-name-part taxon-name-part-type="order">Polydesmida</tp:taxon-name-part></tp:taxon-name>).</article-title> <source>Check List</source> <volume>9</volume>(<issue>6</issue>): <fpage>1132</fpage>–<lpage>1353</lpage>. <ext-link xlink:type="simple" ext-link-type="uri" xlink:href="http://www.checklist.org.br/getpdf?SL107-12">http://www.checklist.org.br/getpdf?SL107-12</ext-link></mixed-citation></ref><ref id="B6"><mixed-citation xmlns:xlink="http://www.w3.org/1999/xlink" xlink:type="simple">
          <person-group><name name-style="western"><surname>Attems</surname><given-names>C</given-names></name></person-group> (<year>1937</year>) <article-title><tp:taxon-name><tp:taxon-name-part taxon-name-part-type="subphylum">Myriapoda</tp:taxon-name-part></tp:taxon-name> 3. <tp:taxon-name><tp:taxon-name-part taxon-name-part-type="superfamily">Polydesmoidea</tp:taxon-name-part></tp:taxon-name> I. Fam. <tp:taxon-name><tp:taxon-name-part taxon-name-part-type="family">Strongylosomidae</tp:taxon-name-part></tp:taxon-name>.</article-title> <source>Das Tierreich</source> <volume>68</volume>: <fpage>1</fpage>–<lpage>300</lpage>.</mixed-citation></ref></ref-list></tp:taxon-treatment>
